# Supplementary material for: ﻿Description of three new bat-associated species of hard ticks (Acari, Ixodidae) from Japan
Source: Zookeys. 2023 Sep 15;1180:1–26. doi: 10.3897/zookeys.1180.108418 (PMC10517414; doi:10.3897/zookeys.1180.108418)
Supplement: XML Treatment for Ixodes nipponrhinolophi [file zookeys.1180.108418-treatment1.xml]

<!DOCTYPE tp:taxon-treatment
  PUBLIC "-//TaxonX//DTD Taxonomic Treatment Publishing DTD v0 20100105//EN" "tax-treatment-NSO.dtd">
<tp:taxon-treatment xmlns:tp="http://www.plazi.org/taxpub"><tp:treatment-meta><kwd-group><label>Taxon classification</label><kwd>
                <named-content content-type="kingdom">Animalia</named-content>
              </kwd><kwd>
                <named-content content-type="order">Ixodida</named-content>
              </kwd><kwd>
                <named-content content-type="family">Ixodidae</named-content>
              </kwd></kwd-group><mixed-citation publication-type="journal"><person-group><name><surname>Takano</surname><given-names>Ai</given-names></name><name><surname>Yamauchi</surname><given-names>Takeo</given-names></name><name><surname>Takahashi</surname><given-names>Mamoru</given-names></name><name><surname>Shimoda</surname><given-names>Hiroshi</given-names></name><name><surname>Gotoh</surname><given-names>Yasuhiro</given-names></name><name><surname>Mizuno</surname><given-names>Junko</given-names></name><name><surname>Natsume</surname><given-names>Michio</given-names></name><name><surname>Kontschán</surname><given-names>Jenő</given-names></name><name><surname>Kováts</surname><given-names>Dávid</given-names></name><name><surname>Tu</surname><given-names>Vuong Tan</given-names></name><name><surname>Hornok</surname><given-names>Sándor</given-names></name></person-group><article-title>﻿Description of three new bat-associated species of hard ticks (<tp:taxon-name><tp:taxon-name-part taxon-name-part-type="subclass">Acari</tp:taxon-name-part></tp:taxon-name>, <tp:taxon-name><tp:taxon-name-part taxon-name-part-type="family">Ixodidae</tp:taxon-name-part></tp:taxon-name>) from Japan</article-title><source>Zookeys</source><day>15</day><month>09</month><year>2023</year><volume>1180</volume><fpage>1</fpage><lpage>26</lpage><pub-id pub-id-type="doi">10.3897/zookeys.1180.108418</pub-id></mixed-citation></tp:treatment-meta><tp:nomenclature><label>﻿</label><tp:taxon-name>
              <object-id xmlns:xlink="http://www.w3.org/1999/xlink" content-type="arpha" xlink:type="simple">DFE903F8-00CD-5F20-A049-33E71BAB2C4A</object-id>
              <tp:taxon-name-part taxon-name-part-type="genus" reg="Ixodes">Ixodes</tp:taxon-name-part>
              <tp:taxon-name-part taxon-name-part-type="species" reg="nipponrhinolophi">nipponrhinolophi</tp:taxon-name-part>
              <object-id xmlns:xlink="http://www.w3.org/1999/xlink" content-type="zoobank" xlink:type="simple">https://zoobank.org/08621B6E-5F55-44DB-8DBE-C3B9C5363558</object-id>
            </tp:taxon-name><tp:taxon-authority>Hornok &amp; Takano</tp:taxon-authority><tp:taxon-status xmlns:xlink="http://www.w3.org/1999/xlink" xlink:type="simple">sp. nov.</tp:taxon-status><xref ref-type="fig" rid="F2">Figs 2</xref><xref ref-type="fig" rid="F3">, 3</xref></tp:nomenclature><tp:treatment-sec sec-type="diagnosis" id="SECID0EB5AE"><title>Diagnosis.</title><p>Medium size (female 4 mm long) brown tick. Legs and palps long. Scutum posteriorly broad, rounded, with moderately deep cervical grooves and pits. Hair covering dense both dorsally and ventrally. Coxae without spurs, coxae I and II with straight and III and IV with semicircular medial edges. Spiracular plates subcircular.</p></tp:treatment-sec><tp:treatment-sec sec-type="material" id="SECID0EG5AE"><title>Material examined.</title><p><bold><italic>Holotype</italic></bold>: female, from <italic><tp:taxon-name><tp:taxon-name-part taxon-name-part-type="genus" reg="Rhinolophus">Rhinolophus</tp:taxon-name-part><tp:taxon-name-part taxon-name-part-type="species" reg="cornutus">cornutus</tp:taxon-name-part></tp:taxon-name></italic> Temminck, Japan, Yamaguchi, Mine city, <named-content xmlns:xlink="http://www.w3.org/1999/xlink" content-type="dwc:verbatimCoordinates" xlink:type="simple"><named-content content-type="geo-json" specific-use="{&#34;type&#34;:&#34;Point&#34;,&#34;coordinates&#34;:[131.243056,34.251084]}" id="NCID0E65AE" xlink:type="simple">34.251084°N, 131.243056°E</named-content></named-content> (DD), 25 February 2021, A. Takano coll. <bold><italic>Paratypes</italic></bold>: five females. (1): from <italic><tp:taxon-name><tp:taxon-name-part taxon-name-part-type="genus" reg="Rhinolophus">Rhinolophus</tp:taxon-name-part><tp:taxon-name-part taxon-name-part-type="species" reg="ferrumequinum">ferrumequinum</tp:taxon-name-part></tp:taxon-name></italic> (Schreber), Japan, Kumamoto, Kuma-gun, <named-content xmlns:xlink="http://www.w3.org/1999/xlink" content-type="dwc:verbatimCoordinates" xlink:type="simple"><named-content content-type="geo-json" specific-use="{&#34;type&#34;:&#34;Point&#34;,&#34;coordinates&#34;:[130.651239,32.252183]}" id="NCID0EV6AE" xlink:type="simple">32.252183°N, 130.651239°E</named-content></named-content> (DD), 24 December 1973, K. Funakoshi coll. (2): female, from <italic><tp:taxon-name><tp:taxon-name-part taxon-name-part-type="genus" reg="Rhinolophus">Rhinolophus</tp:taxon-name-part><tp:taxon-name-part taxon-name-part-type="species" reg="ferrumequinum">ferrumequinum</tp:taxon-name-part></tp:taxon-name></italic>, Japan, Kumamoto, Kuma-gun, <named-content xmlns:xlink="http://www.w3.org/1999/xlink" content-type="dwc:verbatimCoordinates" xlink:type="simple"><named-content content-type="geo-json" specific-use="{&#34;type&#34;:&#34;Point&#34;,&#34;coordinates&#34;:[130.651239,32.252183]}" id="NCID0EJAAG" xlink:type="simple">32.252183°N, 130.651239°E</named-content></named-content> (DD), 12 April 1979, K. Funakoshi coll. (3): female, from <italic><tp:taxon-name><tp:taxon-name-part taxon-name-part-type="genus" reg="Rhinolophus">Rhinolophus</tp:taxon-name-part><tp:taxon-name-part taxon-name-part-type="species" reg="ferrumequinum">ferrumequinum</tp:taxon-name-part></tp:taxon-name></italic>, Japan, Kumamoto, Kuma-gun, <named-content xmlns:xlink="http://www.w3.org/1999/xlink" content-type="dwc:verbatimCoordinates" xlink:type="simple"><named-content content-type="geo-json" specific-use="{&#34;type&#34;:&#34;Point&#34;,&#34;coordinates&#34;:[130.651239,32.252183]}" id="NCID0E3AAG" xlink:type="simple">32.252183°N, 130.651239°E</named-content></named-content> (DD), 10 May 1979, K. Funakoshi coll. (4): female, from <italic><tp:taxon-name><tp:taxon-name-part taxon-name-part-type="genus" reg="Rhinolophus">Rhinolophus</tp:taxon-name-part><tp:taxon-name-part taxon-name-part-type="species" reg="ferrumequinum">ferrumequinum</tp:taxon-name-part></tp:taxon-name></italic>, Japan, Kumamoto, Kuma-gun, <named-content xmlns:xlink="http://www.w3.org/1999/xlink" content-type="dwc:verbatimCoordinates" xlink:type="simple"><named-content content-type="geo-json" specific-use="{&#34;type&#34;:&#34;Point&#34;,&#34;coordinates&#34;:[130.651239,32.252183]}" id="NCID0EPBAG" xlink:type="simple">32.252183°N, 130.651239°E</named-content></named-content> (DD), 25 May 1979, K. Funakoshi coll. (5): female, from <italic><tp:taxon-name><tp:taxon-name-part taxon-name-part-type="genus" reg="Rhinolophus">Rhinolophus</tp:taxon-name-part><tp:taxon-name-part taxon-name-part-type="species" reg="cornutus">cornutus</tp:taxon-name-part></tp:taxon-name></italic>, Japan, Gunma, Tano-gun, <named-content xmlns:xlink="http://www.w3.org/1999/xlink" content-type="dwc:verbatimCoordinates" xlink:type="simple"><named-content content-type="geo-json" specific-use="{&#34;type&#34;:&#34;Point&#34;,&#34;coordinates&#34;:[138.721945,36.086915]}" id="NCID0ECCAG" xlink:type="simple">36.086915°N, 138.721945°E</named-content></named-content> (DD), 23 April 2005, M. Takahashi coll.</p></tp:treatment-sec><tp:treatment-sec sec-type="Morphology of female (holotype, unengorged)" id="SECID0EHCAG"><title>Morphology of female (holotype, unengorged).</title><p>Length of the idiosoma (from the half point between scapular apices to the middle of posterior margin) 3.18, width 1.74, ratio of idiosomal length/width 1.83 (Suppl. material <xref ref-type="supplementary-material" rid="S2">2</xref>: fig. 1A).</p><p>Scutum elongated, tie-shaped, broadest near posterior third. Deepest point of concavity at anterior third of length (Fig. <xref ref-type="fig" rid="F2">2C</xref>–<xref ref-type="fig" rid="F1">1</xref>). Length of scutum 1.62, maximum width 0.99, ratio of length/width 1.64. Scutum with cervical grooves deep, narrow in second quarter of length (Fig. <xref ref-type="fig" rid="F2">2C–2</xref>); scattered, small punctuations; and two pits close to its maximum width (Fig. <xref ref-type="fig" rid="F2">2C</xref>–<xref ref-type="fig" rid="F3">3</xref>). Posterolateral edge (after maximum width) convex. Scutal setae few, close to scapulae 0.03 long.</p><fig id="F2" position="float" orientation="portrait"><object-id xmlns:xlink="http://www.w3.org/1999/xlink" content-type="doi" xlink:type="simple">10.3897/zookeys.1180.108418.figure2</object-id><object-id xmlns:xlink="http://www.w3.org/1999/xlink" content-type="arpha" xlink:type="simple">5FAF07EA-751B-5DCE-9EF4-83BB3E9D5069</object-id><label>Figure 2.</label><caption><p>The morphology of <italic><tp:taxon-name><tp:taxon-name-part taxon-name-part-type="genus" reg="Ixodes">Ixodes</tp:taxon-name-part><tp:taxon-name-part taxon-name-part-type="species" reg="nipponrhinolophi">nipponrhinolophi</tp:taxon-name-part></tp:taxon-name></italic> Hornok &amp; Takano, sp. nov.: <bold>A</bold> dorsal aspect of basis capituli <bold>B</bold> ventral aspect of basis capituli <bold>C</bold> scutum <bold>D</bold> idiosoma ventrally. Numbers are referred to in the text where relevant structures are described. Scale bars: 100 μm.</p></caption><graphic xmlns:xlink="http://www.w3.org/1999/xlink" xlink:href="zookeys-1180-001_article-108418__-g002.jpg" position="float" orientation="portrait" xlink:type="simple" id="oo_906285.jpg"><uri content-type="original_file" xlink:type="simple">https://binary.pensoft.net/fig/906285</uri></graphic></fig><fig id="F3" position="float" orientation="portrait"><object-id xmlns:xlink="http://www.w3.org/1999/xlink" content-type="doi" xlink:type="simple">10.3897/zookeys.1180.108418.figure3</object-id><object-id xmlns:xlink="http://www.w3.org/1999/xlink" content-type="arpha" xlink:type="simple">F6F18566-5CD1-5386-AE4C-B3593B9ECE63</object-id><label>Figure 3.</label><caption><p>The morphology of <italic><tp:taxon-name><tp:taxon-name-part taxon-name-part-type="genus" reg="Ixodes">Ixodes</tp:taxon-name-part><tp:taxon-name-part taxon-name-part-type="species" reg="collaris">collaris</tp:taxon-name-part></tp:taxon-name></italic>: <bold>A</bold> dorsal aspect of basis capituli <bold>B</bold> ventral aspect of basis capituli <bold>C</bold> scutum <bold>D</bold> idiosoma ventrally. Numbers are referred to in the text where relevant structures are described. Scale bars: 100 μm.</p></caption><graphic xmlns:xlink="http://www.w3.org/1999/xlink" xlink:href="zookeys-1180-001_article-108418__-g003.jpg" position="float" orientation="portrait" xlink:type="simple" id="oo_906286.jpg"><uri content-type="original_file" xlink:type="simple">https://binary.pensoft.net/fig/906286</uri></graphic></fig><p>Alloscutum with dense hair covering dorsally. Length of centrodorsal setae 0.1, marginodorsal setae 0.16. Idiosoma has dense hair covering ventrally. Genital aperture broad U-shaped, with nearly parallel end (Fig. <xref ref-type="fig" rid="F2">2D</xref>–<xref ref-type="fig" rid="F1">1</xref>), slightly posterior to 2<sup>nd</sup>-to-3<sup>rd</sup> intercoxal space. Genital groove posteriorly converging, then diverging (Fig. <xref ref-type="fig" rid="F2">2D–2</xref>), bowling pin-shaped (Suppl. material <xref ref-type="supplementary-material" rid="S2">2</xref>: fig. 1B). Spiracular plates subcircular, diameter 0.44, aeropyles randomly distributed, width of aeropyle rows (minimum to maximum) 2:7; position of spiracle opening submarginal, rounded, diameter 0.06 (Suppl. material <xref ref-type="supplementary-material" rid="S2">2</xref>: fig. 1C). Anal valves with 4-4 setae, arranged in C-shaped curve (Suppl. material <xref ref-type="supplementary-material" rid="S2">2</xref>: fig. 1D). Anal groove slightly converging (Suppl. material <xref ref-type="supplementary-material" rid="S2">2</xref>: fig. 1B).</p><p>Length of gnathosoma (from palpal apices to posterior margin of basis capituli) 0.84, width of basis capituli dorsally 0.63. Ratio of gnathosomal length/basis capituli width 1.33. Basis capituli triangular, its sides anteriorly converging, broadest at lateral ridge continuing ventrally (Fig. <xref ref-type="fig" rid="F2">2A</xref>–<xref ref-type="fig" rid="F1">1</xref>), posteriorly as broad as at maximum width of palpal base, without cornuae; posterior margin dark, sclerotised, nearly linear. Shape of areae porosae triangular anteriorly, broad posteriorly (Fig. <xref ref-type="fig" rid="F2">2A–2</xref>), with short, low lateral ridge (Fig. <xref ref-type="fig" rid="F2">2A</xref>–<xref ref-type="fig" rid="F3">3</xref>). Ventrally the basis capituli triangular anterior to maximum width, reverse trapezoidal posteriorly, with squared concavity in between. Auriculae absent (Fig. <xref ref-type="fig" rid="F2">2B</xref>–<xref ref-type="fig" rid="F1">1</xref>).</p><p>Palps (dorsal view) long, club-shaped, length 0.7, broadest anterior to junction of segments II and III, maximum width 0.17, ratio of length/width 4.1. Palpal hairs 0.03–0.08, longest medially on palpal segment II. Palpal segment I. 0.08, palpal segment II. 0.4, palpal segment III. 0.23 long. Ratio of palpal segments II/III 1.8, segment II 2.8× longer than broad when viewed vertically; its “stalk” with surface in level with that of broad part (Fig. <xref ref-type="fig" rid="F2">2A</xref>–<xref ref-type="fig" rid="F4">4</xref>).</p><fig id="F4" position="float" orientation="portrait"><object-id xmlns:xlink="http://www.w3.org/1999/xlink" content-type="doi" xlink:type="simple">10.3897/zookeys.1180.108418.figure4</object-id><object-id xmlns:xlink="http://www.w3.org/1999/xlink" content-type="arpha" xlink:type="simple">DA06AD56-F3E8-5910-B1A1-D27A96DD95FE</object-id><label>Figure 4.</label><caption><p>The morphology of <italic><tp:taxon-name><tp:taxon-name-part taxon-name-part-type="genus" reg="Ixodes">Ixodes</tp:taxon-name-part><tp:taxon-name-part taxon-name-part-type="species" reg="fuliginosus">fuliginosus</tp:taxon-name-part></tp:taxon-name></italic> Hornok &amp; Takano, sp. nov.: <bold>A</bold> dorsal aspect of basis capituli <bold>B</bold> ventral aspect of basis capituli <bold>C</bold> scutum <bold>D</bold> coxa IV. Numbers are referred to in the text where relevant structures are described. Dashed line indicates the edge of basis capituli. Scale bars: 100 μm.</p></caption><graphic xmlns:xlink="http://www.w3.org/1999/xlink" xlink:href="zookeys-1180-001_article-108418__-g004.jpg" position="float" orientation="portrait" xlink:type="simple" id="oo_906287.jpg"><uri content-type="original_file" xlink:type="simple">https://binary.pensoft.net/fig/906287</uri></graphic></fig><p>Hypostome lanceolate, anterior tapering straight, apex pointed. Length 0.4, width 0.18, ratio of length/width 2.2. Dental formula 3/3 (mid-length), apically 4/4 or more. Teeth posteriorly long (0.06), slender, elevated (Fig. <xref ref-type="fig" rid="F2">2B–2</xref>).</p><p>Legs long and slender. All coxae marginally dark (sclerotised), without spines or spurs. Coxa I trapezoid, with minute hairs (posteriorly 0.05). Coxa II rectangular, medial edge straight (Fig. <xref ref-type="fig" rid="F2">2D</xref>–<xref ref-type="fig" rid="F3">3</xref>), posteriorly wrinkled, posterolateral hairs short (0.1). Coxa III semicircular (Fig. <xref ref-type="fig" rid="F2">2D</xref>–<xref ref-type="fig" rid="F4">4</xref>), hairs 0.03–0.07. Coxa IV semicircular, hairs 0.05. Tarsus I with long setae (&lt; 0.25) dorsally, length 1.3, maximum diameter 0.15, ratio of length/diameter 8.7. Haller’s organ elongated, with grouped (non-linear) anterior pit sensillae, one of them longer (0.04).</p></tp:treatment-sec><tp:treatment-sec sec-type="Differential diagnosis" id="SECID0EJJAG"><title>Differential diagnosis.</title><p><italic><tp:taxon-name><tp:taxon-name-part taxon-name-part-type="genus" reg="Ixodes">Ixodes</tp:taxon-name-part><tp:taxon-name-part taxon-name-part-type="species" reg="nipponrhinolophi">nipponrhinolophi</tp:taxon-name-part></tp:taxon-name></italic> Hornok &amp; Takano, sp. nov. is easily distinguished from members of the <italic><tp:taxon-name><tp:taxon-name-part taxon-name-part-type="genus" reg="Ixodes">Ixodes</tp:taxon-name-part><tp:taxon-name-part taxon-name-part-type="species" reg="simplex">simplex</tp:taxon-name-part></tp:taxon-name></italic> complex based on the long legs, and from members of the <italic><tp:taxon-name><tp:taxon-name-part taxon-name-part-type="genus" reg="Ixodes">Ixodes</tp:taxon-name-part><tp:taxon-name-part taxon-name-part-type="species" reg="ariadnae">ariadnae</tp:taxon-name-part></tp:taxon-name></italic> complex according to its long palps. Within the <italic><tp:taxon-name><tp:taxon-name-part taxon-name-part-type="genus" reg="Ixodes">Ixodes</tp:taxon-name-part><tp:taxon-name-part taxon-name-part-type="species" reg="vespertilionis">vespertilionis</tp:taxon-name-part></tp:taxon-name></italic> complex, differences in comparison with females of the most similar species, <italic><tp:taxon-name><tp:taxon-name-part taxon-name-part-type="genus" reg="Ixodes">Ixodes</tp:taxon-name-part><tp:taxon-name-part taxon-name-part-type="species" reg="collaris">collaris</tp:taxon-name-part></tp:taxon-name></italic> include the following characters of the latter. Anteriolaterally on the scutum, the deepest point of concavity is at the anterior 1/8 of its length (Fig. <xref ref-type="fig" rid="F3">3C</xref>–<xref ref-type="fig" rid="F1">1</xref>); cervical grooves broad (Fig. <xref ref-type="fig" rid="F3">3C</xref>–<xref ref-type="fig" rid="F2">2</xref>), there are no pits; punctuations dense, especially anteriolaterally, (Fig. <xref ref-type="fig" rid="F3">3C–3</xref>). Genital aperture horizontally C-shaped, with diverging end (Fig. <xref ref-type="fig" rid="F3">3D</xref>–<xref ref-type="fig" rid="F1">1</xref>), between third coxae, genital groove posteriorly diverging (Fig. <xref ref-type="fig" rid="F2">2D–2</xref>; Suppl. material <xref ref-type="supplementary-material" rid="S3">3</xref>: fig. 2B). Spiracle opening elongated, diameter 0.1 (Suppl. material <xref ref-type="supplementary-material" rid="S4">4</xref>: fig. 3C). Anal groove parallel behind the anus (Suppl. material <xref ref-type="supplementary-material" rid="S3">3</xref>: fig. 2D). Basis capituli posteriorly with transverse ridge, continuing laterally then ventrally as broad “collar” (Fig. <xref ref-type="fig" rid="F3">3A</xref>–<xref ref-type="fig" rid="F1">1</xref>); shape of areae porosae elongated, tapering both anteriorly and posteriorly (Fig. <xref ref-type="fig" rid="F3">3A</xref>–<xref ref-type="fig" rid="F2">2</xref>), their border well-defined, elevated laterally as diverging, then converging high ridge (Fig. <xref ref-type="fig" rid="F3">3A–3</xref>). Ventrally collar broad, extending above first coxae parallel with their surface (Fig. <xref ref-type="fig" rid="F3">3B</xref>–<xref ref-type="fig" rid="F1">1</xref>), unlike in <italic><tp:taxon-name><tp:taxon-name-part taxon-name-part-type="genus" reg="Ixodes">I.</tp:taxon-name-part><tp:taxon-name-part taxon-name-part-type="species" reg="nipponrhinolophi">nipponrhinolophi</tp:taxon-name-part></tp:taxon-name></italic> Hornok &amp; Takano, sp. nov. Ratio of palpal segments II to III 1.6, segment II only 2.1-times longer than broad when viewed vertically; its broad part with surface elevated above that of “stalk” (Fig. <xref ref-type="fig" rid="F3">3A</xref>–<xref ref-type="fig" rid="F4">4</xref>). Hypostome teeth posteriorly less elevated (Fig. <xref ref-type="fig" rid="F3">3B</xref>–<xref ref-type="fig" rid="F2">2</xref>). Medial edge of coxa II slightly curved (Fig. <xref ref-type="fig" rid="F3">3D–3</xref>), of coxa III straight (Fig. <xref ref-type="fig" rid="F3">3D</xref>–<xref ref-type="fig" rid="F4">4</xref>).</p></tp:treatment-sec><tp:treatment-sec sec-type="Gene sequences" id="SECID0EVOAG"><title>Gene sequences.</title><p>The complete mitochondrial genome sequence was deposited in GenBank (<ext-link xmlns:xlink="http://www.w3.org/1999/xlink" ext-link-type="gen" xlink:href="LC769935" xlink:type="simple">LC769935</ext-link>). All accession numbers relevant to the new species are listed in Suppl. material <xref ref-type="supplementary-material" rid="S1">1</xref>.</p></tp:treatment-sec><tp:treatment-sec sec-type="host" id="SECID0EEPAG"><title>Host records.</title><p>Known host species: <italic><tp:taxon-name><tp:taxon-name-part taxon-name-part-type="genus" reg="Rhinolophus">Rhinolophus</tp:taxon-name-part><tp:taxon-name-part taxon-name-part-type="species" reg="cornutus">cornutus</tp:taxon-name-part></tp:taxon-name></italic>, <italic><tp:taxon-name><tp:taxon-name-part taxon-name-part-type="genus" reg="Rhinolophus">Rhinolophus</tp:taxon-name-part><tp:taxon-name-part taxon-name-part-type="species" reg="ferrumequinum">ferrumequinum</tp:taxon-name-part></tp:taxon-name></italic>.</p></tp:treatment-sec><tp:treatment-sec sec-type="etymology" id="SECID0EAQAG"><title>Etymology.</title><p>The name of the new species refers to Japan (in Japanese: Nippon), where all specimens have been collected, and to the type host family of horseshoe bats, <tp:taxon-name><tp:taxon-name-part taxon-name-part-type="family">Rhinolophidae</tp:taxon-name-part></tp:taxon-name>.</p></tp:treatment-sec><tp:treatment-sec><!--Section generated to contain objects referenced in tp:taxon-treatment.--><supplementary-material xmlns:xlink="http://www.w3.org/1999/xlink" id="S2" position="float" orientation="portrait" xlink:type="simple"><object-id content-type="doi" xlink:type="simple">10.3897/zookeys.1180.108418.suppl2</object-id><object-id content-type="zenodo_dep_id" xlink:type="simple">8352632</object-id><object-id content-type="arpha" xlink:type="simple">A2E0838F-EC36-560B-909D-EFFF71F9CECE</object-id><label>Supplementary material 2</label><caption><p>Additional morphological details of <italic><tp:taxon-name><tp:taxon-name-part taxon-name-part-type="genus" reg="Ixodes">Ixodes</tp:taxon-name-part><tp:taxon-name-part taxon-name-part-type="species" reg="nipponrhinolophi">nipponrhinolophi</tp:taxon-name-part></tp:taxon-name></italic> Hornok &amp; Takano, sp. nov</p></caption><statement content-type="dataType"><label>Data type</label><p>pdf</p></statement><statement content-type="notes"><label>Explanation note</label><p>(<bold>A</bold>) dorsal habitus, (<bold>B</bold>) ventral habitus, (<bold>C</bold>) spiracular plate, (<bold>D</bold>) anal valves. Scale bars: 500 μm (<bold>A, B</bold>); 100 μm (<bold>C, D</bold>).</p></statement><media xlink:href="zookeys-1180-001_article-108418__-s002.pdf" mimetype="application" mime-subtype="pdf" position="float" orientation="portrait" xlink:type="simple" id="oo_906293.pdf"><uri content-type="original_file" xlink:type="simple">https://binary.pensoft.net/file/906293</uri></media><permissions><license xlink:type="simple"><license-p>This dataset is made available under the Open Database License (http://opendatacommons.org/licenses/odbl/1.0/). The Open Database License (ODbL) is a license agreement intended to allow users to freely share, modify, and use this Dataset while maintaining this same freedom for others, provided that the original source and author(s) are credited.</license-p></license></permissions><attrib specific-use="authors">Ai Takano, Takeo Yamauchi, Mamoru Takahashi, Hiroshi Shimoda, Yasuhiro Gotoh, Junko Mizuno, Michio Natsume, Jenő Kontschán, Dávid Kováts, Vuong Tan Tu, Sándor Hornok</attrib></supplementary-material><fig id="F1" position="float" orientation="portrait"><object-id xmlns:xlink="http://www.w3.org/1999/xlink" content-type="doi" xlink:type="simple">10.3897/zookeys.1180.108418.figure1</object-id><object-id xmlns:xlink="http://www.w3.org/1999/xlink" content-type="arpha" xlink:type="simple">9BE56424-A730-5356-BD47-145B9821B8A9</object-id><label>Figure 1.</label><caption><p>Map of Japan showing the origin of type specimens examined in this study. The blue spots indicate <italic><tp:taxon-name><tp:taxon-name-part taxon-name-part-type="genus" reg="Ixodes">Ixodes</tp:taxon-name-part><tp:taxon-name-part taxon-name-part-type="species" reg="nipponrhinolophi">nipponrhinolophi</tp:taxon-name-part></tp:taxon-name></italic> Hornok &amp; Takano, sp. nov., the green-coloured spots mark locations of <italic><tp:taxon-name><tp:taxon-name-part taxon-name-part-type="genus" reg="Ixodes">Ixodes</tp:taxon-name-part><tp:taxon-name-part taxon-name-part-type="species" reg="fuliginosus">fuliginosus</tp:taxon-name-part></tp:taxon-name></italic> Hornok &amp; Takano, sp. nov., and red shows <italic><tp:taxon-name><tp:taxon-name-part taxon-name-part-type="genus" reg="Ixodes">Ixodes</tp:taxon-name-part><tp:taxon-name-part taxon-name-part-type="species" reg="fujitai">fujitai</tp:taxon-name-part></tp:taxon-name></italic> Hornok &amp; Takano, sp. nov. Larger shaded spots indicate the region of origin if the precise location was not known.</p></caption><graphic xmlns:xlink="http://www.w3.org/1999/xlink" xlink:href="zookeys-1180-001_article-108418__-g001.jpg" position="float" orientation="portrait" xlink:type="simple" id="oo_906284.jpg"><uri content-type="original_file" xlink:type="simple">https://binary.pensoft.net/fig/906284</uri></graphic></fig><supplementary-material xmlns:xlink="http://www.w3.org/1999/xlink" id="S3" position="float" orientation="portrait" xlink:type="simple"><object-id content-type="doi" xlink:type="simple">10.3897/zookeys.1180.108418.suppl3</object-id><object-id content-type="zenodo_dep_id" xlink:type="simple">8352626</object-id><object-id content-type="arpha" xlink:type="simple">9221A67F-89F3-57D4-A8FD-8DA25EC824C6</object-id><label>Supplementary material 3</label><caption><p>Additional morphological details of <italic><tp:taxon-name><tp:taxon-name-part taxon-name-part-type="genus" reg="Ixodes">Ixodes</tp:taxon-name-part><tp:taxon-name-part taxon-name-part-type="species" reg="collaris">collaris</tp:taxon-name-part></tp:taxon-name></italic></p></caption><statement content-type="dataType"><label>Data type</label><p>pdf</p></statement><statement content-type="notes"><label>Explanation note</label><p>(<bold>A</bold>) dorsal habitus, (<bold>B</bold>) ventral habitus, (<bold>C</bold>) spiracular plate, (<bold>D</bold>) anal valves. Scale bars: 1000 μm (<bold>A, B</bold>); 100 μm (<bold>C, D</bold>).</p></statement><media xlink:href="zookeys-1180-001_article-108418__-s003.pdf" mimetype="application" mime-subtype="pdf" position="float" orientation="portrait" xlink:type="simple" id="oo_906294.pdf"><uri content-type="original_file" xlink:type="simple">https://binary.pensoft.net/file/906294</uri></media><permissions><license xlink:type="simple"><license-p>This dataset is made available under the Open Database License (http://opendatacommons.org/licenses/odbl/1.0/). The Open Database License (ODbL) is a license agreement intended to allow users to freely share, modify, and use this Dataset while maintaining this same freedom for others, provided that the original source and author(s) are credited.</license-p></license></permissions><attrib specific-use="authors">Ai Takano, Takeo Yamauchi, Mamoru Takahashi, Hiroshi Shimoda, Yasuhiro Gotoh, Junko Mizuno, Michio Natsume, Jenő Kontschán, Dávid Kováts, Vuong Tan Tu, Sándor Hornok</attrib></supplementary-material><supplementary-material xmlns:xlink="http://www.w3.org/1999/xlink" id="S4" position="float" orientation="portrait" xlink:type="simple"><object-id content-type="doi" xlink:type="simple">10.3897/zookeys.1180.108418.suppl4</object-id><object-id content-type="zenodo_dep_id" xlink:type="simple">8352622</object-id><object-id content-type="arpha" xlink:type="simple">0A8F34E2-A160-5FC0-916A-1055399A0322</object-id><label>Supplementary material 4</label><caption><p>Additional morphological details of <italic><tp:taxon-name><tp:taxon-name-part taxon-name-part-type="genus" reg="Ixodes">Ixodes</tp:taxon-name-part><tp:taxon-name-part taxon-name-part-type="species" reg="fuliginosus">fuliginosus</tp:taxon-name-part></tp:taxon-name></italic> Hornok &amp; Takano, sp. nov.</p></caption><statement content-type="dataType"><label>Data type</label><p>pdf</p></statement><statement content-type="notes"><label>Explanation note</label><p>(<bold>A</bold>) dorsal habitus, (<bold>B</bold>) ventral habitus, (<bold>C</bold>) spiracular plate of holotype, (<bold>D</bold>) paratype. Numbers are referred to in the text where relevant structures are described. Scale bars: 100 μm.</p></statement><media xlink:href="zookeys-1180-001_article-108418__-s004.pdf" mimetype="application" mime-subtype="pdf" position="float" orientation="portrait" xlink:type="simple" id="oo_906295.pdf"><uri content-type="original_file" xlink:type="simple">https://binary.pensoft.net/file/906295</uri></media><permissions><license xlink:type="simple"><license-p>This dataset is made available under the Open Database License (http://opendatacommons.org/licenses/odbl/1.0/). The Open Database License (ODbL) is a license agreement intended to allow users to freely share, modify, and use this Dataset while maintaining this same freedom for others, provided that the original source and author(s) are credited.</license-p></license></permissions><attrib specific-use="authors">Ai Takano, Takeo Yamauchi, Mamoru Takahashi, Hiroshi Shimoda, Yasuhiro Gotoh, Junko Mizuno, Michio Natsume, Jenő Kontschán, Dávid Kováts, Vuong Tan Tu, Sándor Hornok</attrib></supplementary-material><supplementary-material xmlns:xlink="http://www.w3.org/1999/xlink" id="S1" position="float" orientation="portrait" xlink:type="simple"><object-id content-type="doi" xlink:type="simple">10.3897/zookeys.1180.108418.suppl1</object-id><object-id content-type="zenodo_dep_id" xlink:type="simple">8352628</object-id><object-id content-type="arpha" xlink:type="simple">860571F2-6162-52BD-98F5-1532BF32FF37</object-id><label>Supplementary material 1</label><caption><p>Collection data and accession numbers of specimens</p></caption><statement content-type="dataType"><label>Data type</label><p>pdf</p></statement><media xlink:href="zookeys-1180-001_article-108418__-s001.pdf" mimetype="application" mime-subtype="pdf" position="float" orientation="portrait" xlink:type="simple" id="oo_906292.pdf"><uri content-type="original_file" xlink:type="simple">https://binary.pensoft.net/file/906292</uri></media><permissions><license xlink:type="simple"><license-p>This dataset is made available under the Open Database License (http://opendatacommons.org/licenses/odbl/1.0/). The Open Database License (ODbL) is a license agreement intended to allow users to freely share, modify, and use this Dataset while maintaining this same freedom for others, provided that the original source and author(s) are credited.</license-p></license></permissions><attrib specific-use="authors">Ai Takano, Takeo Yamauchi, Mamoru Takahashi, Hiroshi Shimoda, Yasuhiro Gotoh, Junko Mizuno, Michio Natsume, Jenő Kontschán, Dávid Kováts, Vuong Tan Tu, Sándor Hornok</attrib></supplementary-material></tp:treatment-sec></tp:taxon-treatment>
