# Supplementary material for: ﻿Description of three new bat-associated species of hard ticks (Acari, Ixodidae) from Japan
Source: Zookeys. 2023 Sep 15;1180:1–26. doi: 10.3897/zookeys.1180.108418 (PMC10517414; doi:10.3897/zookeys.1180.108418)
Supplement: XML Treatment for Ixodes fuliginosus [file zookeys.1180.108418-treatment2.xml]

<!DOCTYPE tp:taxon-treatment
  PUBLIC "-//TaxonX//DTD Taxonomic Treatment Publishing DTD v0 20100105//EN" "tax-treatment-NSO.dtd">
<tp:taxon-treatment xmlns:tp="http://www.plazi.org/taxpub"><tp:treatment-meta><kwd-group><label>Taxon classification</label><kwd>
                <named-content content-type="kingdom">Animalia</named-content>
              </kwd><kwd>
                <named-content content-type="order">Ixodida</named-content>
              </kwd><kwd>
                <named-content content-type="family">Ixodidae</named-content>
              </kwd></kwd-group><mixed-citation publication-type="journal"><person-group><name><surname>Takano</surname><given-names>Ai</given-names></name><name><surname>Yamauchi</surname><given-names>Takeo</given-names></name><name><surname>Takahashi</surname><given-names>Mamoru</given-names></name><name><surname>Shimoda</surname><given-names>Hiroshi</given-names></name><name><surname>Gotoh</surname><given-names>Yasuhiro</given-names></name><name><surname>Mizuno</surname><given-names>Junko</given-names></name><name><surname>Natsume</surname><given-names>Michio</given-names></name><name><surname>Kontschán</surname><given-names>Jenő</given-names></name><name><surname>Kováts</surname><given-names>Dávid</given-names></name><name><surname>Tu</surname><given-names>Vuong Tan</given-names></name><name><surname>Hornok</surname><given-names>Sándor</given-names></name></person-group><article-title>﻿Description of three new bat-associated species of hard ticks (<tp:taxon-name><tp:taxon-name-part taxon-name-part-type="subclass">Acari</tp:taxon-name-part></tp:taxon-name>, <tp:taxon-name><tp:taxon-name-part taxon-name-part-type="family">Ixodidae</tp:taxon-name-part></tp:taxon-name>) from Japan</article-title><source>Zookeys</source><day>15</day><month>09</month><year>2023</year><volume>1180</volume><fpage>1</fpage><lpage>26</lpage><pub-id pub-id-type="doi">10.3897/zookeys.1180.108418</pub-id></mixed-citation></tp:treatment-meta><tp:nomenclature><label>﻿</label><tp:taxon-name>
              <object-id xmlns:xlink="http://www.w3.org/1999/xlink" content-type="arpha" xlink:type="simple">27946E21-6E79-5AF6-A84C-5BDB51640297</object-id>
              <tp:taxon-name-part taxon-name-part-type="genus" reg="Ixodes">Ixodes</tp:taxon-name-part>
              <tp:taxon-name-part taxon-name-part-type="species" reg="fuliginosus">fuliginosus</tp:taxon-name-part>
              <object-id xmlns:xlink="http://www.w3.org/1999/xlink" content-type="zoobank" xlink:type="simple">https://zoobank.org/70478C08-894B-44EF-B307-40982FA22EFD</object-id>
            </tp:taxon-name><tp:taxon-authority>Hornok &amp; Takano</tp:taxon-authority><tp:taxon-status xmlns:xlink="http://www.w3.org/1999/xlink" xlink:type="simple">sp. nov.</tp:taxon-status><xref ref-type="fig" rid="F4">Figs 4</xref><xref ref-type="fig" rid="F5">, 5</xref></tp:nomenclature><tp:treatment-sec sec-type="diagnosis" id="SECID0E4RAG"><title>Diagnosis.</title><p>Medium size (female 3.3 mm long) brown tick. Legs and palps short. Scutum oval, shield-shaped. Hair covering dense dorsally but sparse ventrally. Coxae without spurs. Coxa IV with 16–18 hairs posteriorly. Spiracular plates ovoid, somewhat triangular.</p></tp:treatment-sec><tp:treatment-sec sec-type="material" id="SECID0ECSAG"><title>Material examined.</title><p><bold><italic>Holotype</italic></bold>: female, from <italic><tp:taxon-name><tp:taxon-name-part taxon-name-part-type="genus" reg="Myotis">Myotis</tp:taxon-name-part><tp:taxon-name-part taxon-name-part-type="species" reg="macrodactylus">macrodactylus</tp:taxon-name-part></tp:taxon-name></italic> Temminck, Japan, Kanagawa, Sagamihara city, <named-content xmlns:xlink="http://www.w3.org/1999/xlink" content-type="dwc:verbatimCoordinates" xlink:type="simple"><named-content content-type="geo-json" specific-use="{&#34;type&#34;:&#34;Point&#34;,&#34;coordinates&#34;:[139.165542,35.623170]}" id="NCID0E2SAG" xlink:type="simple">35.623170°N, 139.165542°E</named-content></named-content> (DD), 30 September 2022, F. Sato coll. <bold><italic>Paratypes</italic></bold>: three females. (1): from <italic><tp:taxon-name><tp:taxon-name-part taxon-name-part-type="genus" reg="Miniopterus">Miniopterus</tp:taxon-name-part><tp:taxon-name-part taxon-name-part-type="species" reg="fuliginosus">fuliginosus</tp:taxon-name-part></tp:taxon-name></italic> Hodgson, Japan, Kumamoto, Kuma-gun, <named-content xmlns:xlink="http://www.w3.org/1999/xlink" content-type="dwc:verbatimCoordinates" xlink:type="simple"><named-content content-type="geo-json" specific-use="{&#34;type&#34;:&#34;Point&#34;,&#34;coordinates&#34;:[130.651239,32.252183]}" id="NCID0ERTAG" xlink:type="simple">32.252183°N, 130.651239°E</named-content></named-content> (DD), 12 April 1979, K. Funakoshi coll. (2): female, from <italic><tp:taxon-name><tp:taxon-name-part taxon-name-part-type="genus" reg="Myotis">Myotis</tp:taxon-name-part><tp:taxon-name-part taxon-name-part-type="species" reg="macrodactylus">macrodactylus</tp:taxon-name-part></tp:taxon-name></italic>, Japan, Oita, Hita-gun, <named-content xmlns:xlink="http://www.w3.org/1999/xlink" content-type="dwc:verbatimCoordinates" xlink:type="simple"><named-content content-type="geo-json" specific-use="{&#34;type&#34;:&#34;Point&#34;,&#34;coordinates&#34;:[130.981712,33.228090]}" id="NCID0EEUAG" xlink:type="simple">33.228090°N, 130.981712°E</named-content></named-content> (DD), 17 July 1997, K. Funakoshi coll. (3): female, from <italic><tp:taxon-name><tp:taxon-name-part taxon-name-part-type="genus" reg="Myotis">Myotis</tp:taxon-name-part><tp:taxon-name-part taxon-name-part-type="species" reg="macrodactylus">macrodactylus</tp:taxon-name-part></tp:taxon-name></italic>, Japan, Gunma, Tone-gun, <named-content xmlns:xlink="http://www.w3.org/1999/xlink" content-type="dwc:verbatimCoordinates" xlink:type="simple"><named-content content-type="geo-json" specific-use="{&#34;type&#34;:&#34;Point&#34;,&#34;coordinates&#34;:[138.925637,36.685602]}" id="NCID0EXUAG" xlink:type="simple">36.685602 °N, 138.925637°E</named-content></named-content> (DD), 17 June 2014, M. Takahashi coll.</p></tp:treatment-sec><tp:treatment-sec sec-type="Morphology of female (holotype, engorged)" id="SECID0E3UAG"><title>Morphology of female (holotype, engorged).</title><p>Length of the idiosoma (from the half point between scapular apices to the middle of posterior margin) 3.2, width 2.1, ratio of idiosomal length/width 1.5.</p><p>Scutum oval, shield-shaped, anteriolaterally concave (Fig. <xref ref-type="fig" rid="F4">4C</xref>–<xref ref-type="fig" rid="F1">1</xref>; Suppl. material <xref ref-type="supplementary-material" rid="S4">4</xref>: fig. 3A), broadest slightly anteriorly to its mid-length. Mid-length of scutum 0.95, maximum width 0.79, ratio of length/width 1.2. Maximum width of scutum to interscapular distance ratio 1.86. Cervical grooves straight, broad, directed to mid-posterolateral edge (Fig. <xref ref-type="fig" rid="F4">4C</xref>–<xref ref-type="fig" rid="F2">2</xref>). On the scutum scarce punctuations, except in cervical fields. Posterior edge rounded. Scutal setae medially, anteriolaterally 0.04–0.05.</p><p>Alloscutum has dense hair covering dorsally. Length of centrodorsal setae 0.13, marginodorsal setae 0.1 (near peritreme). Idiosoma has sparse hair covering ventrally. Genital aperture straight, between 2<sup>nd</sup> coxae (Suppl. material <xref ref-type="supplementary-material" rid="S4">4</xref>: fig. 3B-1). Genital grooves narrowest (as a “waist”) between 3<sup>rd</sup> and 4<sup>th</sup> intercoxal spaces (Suppl. material <xref ref-type="supplementary-material" rid="S4">4</xref>: fig. 3B-2), slightly diverging (almost parallel) to mid-length between genital opening and anus, then sharply diverging. Spiracular plates ovoid, diameter 0.24, aeropyles in rows (minimum to maximum) of 3–8; position of spiracle opening submarginal, rounded, diameter 0.03 (Suppl. material <xref ref-type="supplementary-material" rid="S4">4</xref>: fig. 3C). The shape of spiracular plates may have individual variation (Suppl. material <xref ref-type="supplementary-material" rid="S4">4</xref>: fig. 3D). Anal groove curved at front, slightly diverging behind the anus (Suppl. material <xref ref-type="supplementary-material" rid="S4">4</xref>: fig. 3B-3).</p><p>Length of gnathosoma (from palpal apices to posterior margin of basis capituli) 0.47, width of basis capituli dorsally 0.35. Ratio of gnathosomal length to basis capituli width 1.34. Basis capituli pentagonal, its sides parallel, posterior margin nearly straight (Fig. <xref ref-type="fig" rid="F4">4A</xref>–<xref ref-type="fig" rid="F1">1</xref>), without cornuae and posteriolateral corner blunt. Basis length 0.16, width 0.37, length to width ratio 0.43. Front of basis nearly horizontal when joining the hypostome, enclosing an angle of ~ 120° (Fig. <xref ref-type="fig" rid="F4">4A</xref>–<xref ref-type="fig" rid="F2">2</xref>). Shape of areae porosae triangular, their surface in level with surrounding smooth surface of basis (Fig. <xref ref-type="fig" rid="F4">4A</xref>–<xref ref-type="fig" rid="F3">3</xref>). Laterally to areae porosae broad, smooth margin, similar in width (0.05) to interval between them (Fig. <xref ref-type="fig" rid="F4">4A–4</xref>). Ventrally basis capituli broad both anteriorly and posteriorly, with a narrowing (“waist”) between (Fig. <xref ref-type="fig" rid="F4">4B</xref>–<xref ref-type="fig" rid="F1">1</xref>), thus forming a figure-of-eight shape, posteriolaterally with hair covering (length 0.01) (Fig. <xref ref-type="fig" rid="F4">4B</xref>–<xref ref-type="fig" rid="F2">2</xref>). Auriculae absent, auricular ridges short and inapparent. Posthypostomal setae medially, laterally 1-1 pair (length 0.02) (Fig. <xref ref-type="fig" rid="F4">4B</xref>–<xref ref-type="fig" rid="F3">3</xref>).</p><p>Palps (dorsal view) short, club-shaped, anteriorly rounded, edge curved medially, straight laterally, length 0.33, maximum width 0.13, ratio of length/width 2.5. Joining of palpal segments II and III clearly visible as dark line (Fig. <xref ref-type="fig" rid="F4">4A</xref>–<xref ref-type="fig" rid="F5">5</xref>). Palpal hairs few, numbering five or six laterally, dorsally, and medially; anteriorly short (0.015), longest medially on segment II (0.035). Palpal segment II triangular, 0.14 long. Palpal segment III same length (0.14).</p><p>Hypostome apex blunt, length 0.2, width 0.1, ratio of length/width 2. Dental formula 2/2 distally, 3/3 proximally (2-2 rows).</p><p>Legs short. All coxae medially rounded, without spines or spurs. Coxae I trapezoid, with three hairs (length 0.06–0.13). Coxa II with three hairs, coxa III with eight hairs, coxa IV with a tuft of 16–18 posterior hairs (0.035–0.125) (Fig. <xref ref-type="fig" rid="F4">4D</xref>). Tarsus I. length 0.73, maximum diameter 0.16, length to diameter ratio 4.5. Tarsal hairs short (0.03–0.05), except one long dorsal pair (0.17).</p></tp:treatment-sec><tp:treatment-sec sec-type="Differential diagnosis" id="SECID0E1YAG"><title>Differential diagnosis.</title><p><italic><tp:taxon-name><tp:taxon-name-part taxon-name-part-type="genus" reg="Ixodes">Ixodes</tp:taxon-name-part><tp:taxon-name-part taxon-name-part-type="species" reg="fuliginosus">fuliginosus</tp:taxon-name-part></tp:taxon-name></italic> Hornok &amp; Takano, sp. nov. can be easily distinguished from members of the <italic><tp:taxon-name><tp:taxon-name-part taxon-name-part-type="genus" reg="Ixodes">I.</tp:taxon-name-part><tp:taxon-name-part taxon-name-part-type="species" reg="vespertilionis">vespertilionis</tp:taxon-name-part></tp:taxon-name></italic> and <italic><tp:taxon-name><tp:taxon-name-part taxon-name-part-type="genus" reg="Ixodes">I.</tp:taxon-name-part><tp:taxon-name-part taxon-name-part-type="species" reg="ariadnae">ariadnae</tp:taxon-name-part></tp:taxon-name></italic> complexes based on its short legs (length/maximum diameter ratio below 5, vs above 8 in long-legged bat ticks). Differences in comparison with females of the most similar species, <italic><tp:taxon-name><tp:taxon-name-part taxon-name-part-type="genus" reg="Ixodes">Ixodes</tp:taxon-name-part><tp:taxon-name-part taxon-name-part-type="species" reg="simplex">simplex</tp:taxon-name-part></tp:taxon-name></italic> include the following characters of the latter. More elongated, rhombus-shaped scutum (Suppl. material <xref ref-type="supplementary-material" rid="S5">5</xref>: fig. 4A), with length/width ratio 1.3 or above (vs ~ 1.2 in <italic><tp:taxon-name><tp:taxon-name-part taxon-name-part-type="genus" reg="Ixodes">I.</tp:taxon-name-part><tp:taxon-name-part taxon-name-part-type="species" reg="fuliginosus">fuliginosus</tp:taxon-name-part></tp:taxon-name></italic> Hornok &amp; Takano, sp. nov.) (Fig. <xref ref-type="fig" rid="F5">5C</xref>). Maximum width of scutum/interscapular distance ratio 2.16 (vs 1.86 in <italic><tp:taxon-name><tp:taxon-name-part taxon-name-part-type="genus" reg="Ixodes">I.</tp:taxon-name-part><tp:taxon-name-part taxon-name-part-type="species" reg="fuliginosus">fuliginosus</tp:taxon-name-part></tp:taxon-name></italic> Hornok &amp; Takano, sp. nov.). Position of genital aperture more posterior, between 3<sup>rd</sup> and 4<sup>th</sup> intercoxal spaces (Suppl. material <xref ref-type="supplementary-material" rid="S5">5</xref>: fig. 4B-1), and genital groove narrowest between 4<sup>th</sup> coxae (Suppl. material <xref ref-type="supplementary-material" rid="S5">5</xref>: fig. 4B-2). Long hair (0.1) anterior to and encircling the genital pore of <italic><tp:taxon-name><tp:taxon-name-part taxon-name-part-type="genus" reg="Ixodes">I.</tp:taxon-name-part><tp:taxon-name-part taxon-name-part-type="species" reg="simplex">simplex</tp:taxon-name-part></tp:taxon-name></italic> (Suppl. material <xref ref-type="supplementary-material" rid="S5">5</xref>: fig. 4B), absent on holotype and paratypes of <italic><tp:taxon-name><tp:taxon-name-part taxon-name-part-type="genus" reg="Ixodes">I.</tp:taxon-name-part><tp:taxon-name-part taxon-name-part-type="species" reg="fuliginosus">fuliginosus</tp:taxon-name-part></tp:taxon-name></italic> Hornok &amp; Takano, sp. nov. Basis capituli sides forwardly diverging then converging, posterior edge concave (Fig. <xref ref-type="fig" rid="F5">5A</xref>–<xref ref-type="fig" rid="F1">1</xref>), without cornuae but posteriolateral corner sharp. Basis length 0.22, width 0.33, length to width ratio 0.67 (i.e., basis more elongated in <italic><tp:taxon-name><tp:taxon-name-part taxon-name-part-type="genus" reg="Ixodes">I.</tp:taxon-name-part><tp:taxon-name-part taxon-name-part-type="species" reg="simplex">simplex</tp:taxon-name-part></tp:taxon-name></italic> than in <italic><tp:taxon-name><tp:taxon-name-part taxon-name-part-type="genus" reg="Ixodes">I.</tp:taxon-name-part><tp:taxon-name-part taxon-name-part-type="species" reg="fuliginosus">fuliginosus</tp:taxon-name-part></tp:taxon-name></italic> Hornok &amp; Takano, sp. nov.). Front of basis steeply sloping when joining the hypostome, enclosing an angle larger (~ 135°) in <italic><tp:taxon-name><tp:taxon-name-part taxon-name-part-type="genus" reg="Ixodes">I.</tp:taxon-name-part><tp:taxon-name-part taxon-name-part-type="species" reg="simplex">simplex</tp:taxon-name-part></tp:taxon-name></italic> than in <italic><tp:taxon-name><tp:taxon-name-part taxon-name-part-type="genus" reg="Ixodes">I.</tp:taxon-name-part><tp:taxon-name-part taxon-name-part-type="species" reg="fuliginosus">fuliginosus</tp:taxon-name-part></tp:taxon-name></italic> Hornok &amp; Takano, sp. nov. (Fig. <xref ref-type="fig" rid="F5">5A</xref>–<xref ref-type="fig" rid="F2">2</xref>). In <italic><tp:taxon-name><tp:taxon-name-part taxon-name-part-type="genus" reg="Ixodes">I.</tp:taxon-name-part><tp:taxon-name-part taxon-name-part-type="species" reg="simplex">simplex</tp:taxon-name-part></tp:taxon-name></italic> lateral margins of areae porosae elevated as ridge (Fig. <xref ref-type="fig" rid="F5">5A</xref>–<xref ref-type="fig" rid="F3">3</xref>), much narrower than interval between areae, whereas in <italic><tp:taxon-name><tp:taxon-name-part taxon-name-part-type="genus" reg="Ixodes">I.</tp:taxon-name-part><tp:taxon-name-part taxon-name-part-type="species" reg="fuliginosus">fuliginosus</tp:taxon-name-part></tp:taxon-name></italic> Hornok &amp; Takano, sp. nov. lateral margins are smooth and broad. The separation of palpal segments II and III indistinct in <italic><tp:taxon-name><tp:taxon-name-part taxon-name-part-type="genus" reg="Ixodes">I.</tp:taxon-name-part><tp:taxon-name-part taxon-name-part-type="species" reg="simplex">simplex</tp:taxon-name-part></tp:taxon-name></italic> (Fig. <xref ref-type="fig" rid="F5">5A</xref>–<xref ref-type="fig" rid="F4">4</xref>), unlike in <italic><tp:taxon-name><tp:taxon-name-part taxon-name-part-type="genus" reg="Ixodes">I.</tp:taxon-name-part><tp:taxon-name-part taxon-name-part-type="species" reg="fuliginosus">fuliginosus</tp:taxon-name-part></tp:taxon-name></italic> Hornok &amp; Takano, sp. nov. Ventrally the basis is rhombus-shaped, posteriorly converging in <italic><tp:taxon-name><tp:taxon-name-part taxon-name-part-type="genus" reg="Ixodes">I.</tp:taxon-name-part><tp:taxon-name-part taxon-name-part-type="species" reg="simplex">simplex</tp:taxon-name-part></tp:taxon-name></italic> (Fig. <xref ref-type="fig" rid="F5">5B</xref>–<xref ref-type="fig" rid="F1">1</xref>) unlike in <italic><tp:taxon-name><tp:taxon-name-part taxon-name-part-type="genus" reg="Ixodes">I.</tp:taxon-name-part><tp:taxon-name-part taxon-name-part-type="species" reg="fuliginosus">fuliginosus</tp:taxon-name-part></tp:taxon-name></italic> Hornok &amp; Takano, sp. nov. The number of posterior setae (hairs) is fewer, 8–12 on coxae IV in <italic><tp:taxon-name><tp:taxon-name-part taxon-name-part-type="genus" reg="Ixodes">I.</tp:taxon-name-part><tp:taxon-name-part taxon-name-part-type="species" reg="simplex">simplex</tp:taxon-name-part></tp:taxon-name></italic> (Fig. <xref ref-type="fig" rid="F5">5D</xref>–<xref ref-type="fig" rid="F1">1</xref>). The spiracular plates and the slightly diverging anal grooves are similar in these two species (Suppl. material <xref ref-type="supplementary-material" rid="S5">5</xref>: fig. 4C, D).</p><fig id="F5" position="float" orientation="portrait"><object-id xmlns:xlink="http://www.w3.org/1999/xlink" content-type="doi" xlink:type="simple">10.3897/zookeys.1180.108418.figure5</object-id><object-id xmlns:xlink="http://www.w3.org/1999/xlink" content-type="arpha" xlink:type="simple">0C8EA90B-7BBB-5056-9BCB-3EBA60170AA7</object-id><label>Figure 5.</label><caption><p>The morphology of <italic><tp:taxon-name><tp:taxon-name-part taxon-name-part-type="genus" reg="Ixodes">Ixodes</tp:taxon-name-part><tp:taxon-name-part taxon-name-part-type="species" reg="simplex">simplex</tp:taxon-name-part></tp:taxon-name></italic>: <bold>A</bold> dorsal aspect of basis capituli <bold>B</bold> ventral aspect of basis capituli <bold>C</bold> scutum <bold>D</bold> coxae III and IV. Numbers are referred to in the text where relevant structures are described. Dashed line indicates the edge of basis capituli. Scale bars: 100 μm.</p></caption><graphic xmlns:xlink="http://www.w3.org/1999/xlink" xlink:href="zookeys-1180-001_article-108418__-g005.jpg" position="float" orientation="portrait" xlink:type="simple" id="oo_906288.jpg"><uri content-type="original_file" xlink:type="simple">https://binary.pensoft.net/fig/906288</uri></graphic></fig></tp:treatment-sec><tp:treatment-sec sec-type="Gene sequences" id="SECID0E6CBG"><title>Gene sequences.</title><p>Complete mitochondrial genome sequence was deposited in the GenBank (<ext-link xmlns:xlink="http://www.w3.org/1999/xlink" ext-link-type="gen" xlink:href="LC769933" xlink:type="simple">LC769933</ext-link>). All accession numbers relevant to the new species are listed in Suppl. material <xref ref-type="supplementary-material" rid="S1">1</xref>.</p></tp:treatment-sec><tp:treatment-sec sec-type="host" id="SECID0EODBG"><title>Host records.</title><p>Known host species: <italic><tp:taxon-name><tp:taxon-name-part taxon-name-part-type="genus" reg="Miniopterus">Miniopterus</tp:taxon-name-part><tp:taxon-name-part taxon-name-part-type="species" reg="fuliginosus">fuliginosus</tp:taxon-name-part></tp:taxon-name></italic>, <italic><tp:taxon-name><tp:taxon-name-part taxon-name-part-type="genus" reg="Myotis">Myotis</tp:taxon-name-part><tp:taxon-name-part taxon-name-part-type="species" reg="macrodactylus">macrodactylus</tp:taxon-name-part></tp:taxon-name></italic>.</p></tp:treatment-sec><tp:treatment-sec sec-type="etymology" id="SECID0EKEBG"><title>Etymology.</title><p>The name of the new species refers to its bat host species of the genus <italic><tp:taxon-name><tp:taxon-name-part taxon-name-part-type="genus" reg="Miniopterus">Miniopterus</tp:taxon-name-part></tp:taxon-name></italic> which occurs in Japan (the type species of the <italic><tp:taxon-name><tp:taxon-name-part taxon-name-part-type="genus" reg="Ixodes">I.</tp:taxon-name-part><tp:taxon-name-part taxon-name-part-type="species" reg="simplex">simplex</tp:taxon-name-part></tp:taxon-name></italic> complex to which <italic><tp:taxon-name><tp:taxon-name-part taxon-name-part-type="genus" reg="Ixodes">I.</tp:taxon-name-part><tp:taxon-name-part taxon-name-part-type="species" reg="fuliginosus">fuliginosus</tp:taxon-name-part></tp:taxon-name></italic> Hornok &amp; Takano, sp. nov. belongs is a specific parasite of this genus of bats).</p></tp:treatment-sec><tp:treatment-sec><!--Section generated to contain objects referenced in tp:taxon-treatment.--><fig id="F4" position="float" orientation="portrait"><object-id xmlns:xlink="http://www.w3.org/1999/xlink" content-type="doi" xlink:type="simple">10.3897/zookeys.1180.108418.figure4</object-id><object-id xmlns:xlink="http://www.w3.org/1999/xlink" content-type="arpha" xlink:type="simple">DA06AD56-F3E8-5910-B1A1-D27A96DD95FE</object-id><label>Figure 4.</label><caption><p>The morphology of <italic><tp:taxon-name><tp:taxon-name-part taxon-name-part-type="genus" reg="Ixodes">Ixodes</tp:taxon-name-part><tp:taxon-name-part taxon-name-part-type="species" reg="fuliginosus">fuliginosus</tp:taxon-name-part></tp:taxon-name></italic> Hornok &amp; Takano, sp. nov.: <bold>A</bold> dorsal aspect of basis capituli <bold>B</bold> ventral aspect of basis capituli <bold>C</bold> scutum <bold>D</bold> coxa IV. Numbers are referred to in the text where relevant structures are described. Dashed line indicates the edge of basis capituli. Scale bars: 100 μm.</p></caption><graphic xmlns:xlink="http://www.w3.org/1999/xlink" xlink:href="zookeys-1180-001_article-108418__-g004.jpg" position="float" orientation="portrait" xlink:type="simple" id="oo_906287.jpg"><uri content-type="original_file" xlink:type="simple">https://binary.pensoft.net/fig/906287</uri></graphic></fig><fig id="F1" position="float" orientation="portrait"><object-id xmlns:xlink="http://www.w3.org/1999/xlink" content-type="doi" xlink:type="simple">10.3897/zookeys.1180.108418.figure1</object-id><object-id xmlns:xlink="http://www.w3.org/1999/xlink" content-type="arpha" xlink:type="simple">9BE56424-A730-5356-BD47-145B9821B8A9</object-id><label>Figure 1.</label><caption><p>Map of Japan showing the origin of type specimens examined in this study. The blue spots indicate <italic><tp:taxon-name><tp:taxon-name-part taxon-name-part-type="genus" reg="Ixodes">Ixodes</tp:taxon-name-part><tp:taxon-name-part taxon-name-part-type="species" reg="nipponrhinolophi">nipponrhinolophi</tp:taxon-name-part></tp:taxon-name></italic> Hornok &amp; Takano, sp. nov., the green-coloured spots mark locations of <italic><tp:taxon-name><tp:taxon-name-part taxon-name-part-type="genus" reg="Ixodes">Ixodes</tp:taxon-name-part><tp:taxon-name-part taxon-name-part-type="species" reg="fuliginosus">fuliginosus</tp:taxon-name-part></tp:taxon-name></italic> Hornok &amp; Takano, sp. nov., and red shows <italic><tp:taxon-name><tp:taxon-name-part taxon-name-part-type="genus" reg="Ixodes">Ixodes</tp:taxon-name-part><tp:taxon-name-part taxon-name-part-type="species" reg="fujitai">fujitai</tp:taxon-name-part></tp:taxon-name></italic> Hornok &amp; Takano, sp. nov. Larger shaded spots indicate the region of origin if the precise location was not known.</p></caption><graphic xmlns:xlink="http://www.w3.org/1999/xlink" xlink:href="zookeys-1180-001_article-108418__-g001.jpg" position="float" orientation="portrait" xlink:type="simple" id="oo_906284.jpg"><uri content-type="original_file" xlink:type="simple">https://binary.pensoft.net/fig/906284</uri></graphic></fig><supplementary-material xmlns:xlink="http://www.w3.org/1999/xlink" id="S4" position="float" orientation="portrait" xlink:type="simple"><object-id content-type="doi" xlink:type="simple">10.3897/zookeys.1180.108418.suppl4</object-id><object-id content-type="zenodo_dep_id" xlink:type="simple">8352622</object-id><object-id content-type="arpha" xlink:type="simple">0A8F34E2-A160-5FC0-916A-1055399A0322</object-id><label>Supplementary material 4</label><caption><p>Additional morphological details of <italic><tp:taxon-name><tp:taxon-name-part taxon-name-part-type="genus" reg="Ixodes">Ixodes</tp:taxon-name-part><tp:taxon-name-part taxon-name-part-type="species" reg="fuliginosus">fuliginosus</tp:taxon-name-part></tp:taxon-name></italic> Hornok &amp; Takano, sp. nov.</p></caption><statement content-type="dataType"><label>Data type</label><p>pdf</p></statement><statement content-type="notes"><label>Explanation note</label><p>(<bold>A</bold>) dorsal habitus, (<bold>B</bold>) ventral habitus, (<bold>C</bold>) spiracular plate of holotype, (<bold>D</bold>) paratype. Numbers are referred to in the text where relevant structures are described. Scale bars: 100 μm.</p></statement><media xlink:href="zookeys-1180-001_article-108418__-s004.pdf" mimetype="application" mime-subtype="pdf" position="float" orientation="portrait" xlink:type="simple" id="oo_906295.pdf"><uri content-type="original_file" xlink:type="simple">https://binary.pensoft.net/file/906295</uri></media><permissions><license xlink:type="simple"><license-p>This dataset is made available under the Open Database License (http://opendatacommons.org/licenses/odbl/1.0/). The Open Database License (ODbL) is a license agreement intended to allow users to freely share, modify, and use this Dataset while maintaining this same freedom for others, provided that the original source and author(s) are credited.</license-p></license></permissions><attrib specific-use="authors">Ai Takano, Takeo Yamauchi, Mamoru Takahashi, Hiroshi Shimoda, Yasuhiro Gotoh, Junko Mizuno, Michio Natsume, Jenő Kontschán, Dávid Kováts, Vuong Tan Tu, Sándor Hornok</attrib></supplementary-material><fig id="F2" position="float" orientation="portrait"><object-id xmlns:xlink="http://www.w3.org/1999/xlink" content-type="doi" xlink:type="simple">10.3897/zookeys.1180.108418.figure2</object-id><object-id xmlns:xlink="http://www.w3.org/1999/xlink" content-type="arpha" xlink:type="simple">5FAF07EA-751B-5DCE-9EF4-83BB3E9D5069</object-id><label>Figure 2.</label><caption><p>The morphology of <italic><tp:taxon-name><tp:taxon-name-part taxon-name-part-type="genus" reg="Ixodes">Ixodes</tp:taxon-name-part><tp:taxon-name-part taxon-name-part-type="species" reg="nipponrhinolophi">nipponrhinolophi</tp:taxon-name-part></tp:taxon-name></italic> Hornok &amp; Takano, sp. nov.: <bold>A</bold> dorsal aspect of basis capituli <bold>B</bold> ventral aspect of basis capituli <bold>C</bold> scutum <bold>D</bold> idiosoma ventrally. Numbers are referred to in the text where relevant structures are described. Scale bars: 100 μm.</p></caption><graphic xmlns:xlink="http://www.w3.org/1999/xlink" xlink:href="zookeys-1180-001_article-108418__-g002.jpg" position="float" orientation="portrait" xlink:type="simple" id="oo_906285.jpg"><uri content-type="original_file" xlink:type="simple">https://binary.pensoft.net/fig/906285</uri></graphic></fig><fig id="F3" position="float" orientation="portrait"><object-id xmlns:xlink="http://www.w3.org/1999/xlink" content-type="doi" xlink:type="simple">10.3897/zookeys.1180.108418.figure3</object-id><object-id xmlns:xlink="http://www.w3.org/1999/xlink" content-type="arpha" xlink:type="simple">F6F18566-5CD1-5386-AE4C-B3593B9ECE63</object-id><label>Figure 3.</label><caption><p>The morphology of <italic><tp:taxon-name><tp:taxon-name-part taxon-name-part-type="genus" reg="Ixodes">Ixodes</tp:taxon-name-part><tp:taxon-name-part taxon-name-part-type="species" reg="collaris">collaris</tp:taxon-name-part></tp:taxon-name></italic>: <bold>A</bold> dorsal aspect of basis capituli <bold>B</bold> ventral aspect of basis capituli <bold>C</bold> scutum <bold>D</bold> idiosoma ventrally. Numbers are referred to in the text where relevant structures are described. Scale bars: 100 μm.</p></caption><graphic xmlns:xlink="http://www.w3.org/1999/xlink" xlink:href="zookeys-1180-001_article-108418__-g003.jpg" position="float" orientation="portrait" xlink:type="simple" id="oo_906286.jpg"><uri content-type="original_file" xlink:type="simple">https://binary.pensoft.net/fig/906286</uri></graphic></fig><supplementary-material xmlns:xlink="http://www.w3.org/1999/xlink" id="S5" position="float" orientation="portrait" xlink:type="simple"><object-id content-type="doi" xlink:type="simple">10.3897/zookeys.1180.108418.suppl5</object-id><object-id content-type="zenodo_dep_id" xlink:type="simple">8352636</object-id><object-id content-type="arpha" xlink:type="simple">36D97E3F-B0C8-5746-A898-20C8C11B823A</object-id><label>Supplementary material 5</label><caption><p>Additional morphological details of <italic><tp:taxon-name><tp:taxon-name-part taxon-name-part-type="genus" reg="Ixodes">Ixodes</tp:taxon-name-part><tp:taxon-name-part taxon-name-part-type="species" reg="simplex">simplex</tp:taxon-name-part></tp:taxon-name></italic></p></caption><statement content-type="dataType"><label>Data type</label><p>pdf</p></statement><statement content-type="notes"><label>Explanation note</label><p>(<bold>A</bold>) dorsal habitus, (<bold>B</bold>) ventral habitus, (<bold>C</bold>) spiracular plate, (<bold>D</bold>) anal valves, anal groove. Numbers are referred to in the text where relevant structures are described. Scale bars: 100 μm.</p></statement><media xlink:href="zookeys-1180-001_article-108418__-s005.pdf" mimetype="application" mime-subtype="pdf" position="float" orientation="portrait" xlink:type="simple" id="oo_906296.pdf"><uri content-type="original_file" xlink:type="simple">https://binary.pensoft.net/file/906296</uri></media><permissions><license xlink:type="simple"><license-p>This dataset is made available under the Open Database License (http://opendatacommons.org/licenses/odbl/1.0/). The Open Database License (ODbL) is a license agreement intended to allow users to freely share, modify, and use this Dataset while maintaining this same freedom for others, provided that the original source and author(s) are credited.</license-p></license></permissions><attrib specific-use="authors">Ai Takano, Takeo Yamauchi, Mamoru Takahashi, Hiroshi Shimoda, Yasuhiro Gotoh, Junko Mizuno, Michio Natsume, Jenő Kontschán, Dávid Kováts, Vuong Tan Tu, Sándor Hornok</attrib></supplementary-material><supplementary-material xmlns:xlink="http://www.w3.org/1999/xlink" id="S1" position="float" orientation="portrait" xlink:type="simple"><object-id content-type="doi" xlink:type="simple">10.3897/zookeys.1180.108418.suppl1</object-id><object-id content-type="zenodo_dep_id" xlink:type="simple">8352628</object-id><object-id content-type="arpha" xlink:type="simple">860571F2-6162-52BD-98F5-1532BF32FF37</object-id><label>Supplementary material 1</label><caption><p>Collection data and accession numbers of specimens</p></caption><statement content-type="dataType"><label>Data type</label><p>pdf</p></statement><media xlink:href="zookeys-1180-001_article-108418__-s001.pdf" mimetype="application" mime-subtype="pdf" position="float" orientation="portrait" xlink:type="simple" id="oo_906292.pdf"><uri content-type="original_file" xlink:type="simple">https://binary.pensoft.net/file/906292</uri></media><permissions><license xlink:type="simple"><license-p>This dataset is made available under the Open Database License (http://opendatacommons.org/licenses/odbl/1.0/). The Open Database License (ODbL) is a license agreement intended to allow users to freely share, modify, and use this Dataset while maintaining this same freedom for others, provided that the original source and author(s) are credited.</license-p></license></permissions><attrib specific-use="authors">Ai Takano, Takeo Yamauchi, Mamoru Takahashi, Hiroshi Shimoda, Yasuhiro Gotoh, Junko Mizuno, Michio Natsume, Jenő Kontschán, Dávid Kováts, Vuong Tan Tu, Sándor Hornok</attrib></supplementary-material></tp:treatment-sec></tp:taxon-treatment>
