# Supplementary material for: ﻿Description of three new bat-associated species of hard ticks (Acari, Ixodidae) from Japan
Source: Zookeys. 2023 Sep 15;1180:1–26. doi: 10.3897/zookeys.1180.108418 (PMC10517414; doi:10.3897/zookeys.1180.108418)
Supplement: XML Treatment for Ixodes fujitai [file zookeys.1180.108418-treatment3.xml]

<!DOCTYPE tp:taxon-treatment
  PUBLIC "-//TaxonX//DTD Taxonomic Treatment Publishing DTD v0 20100105//EN" "tax-treatment-NSO.dtd">
<tp:taxon-treatment xmlns:tp="http://www.plazi.org/taxpub"><tp:treatment-meta><kwd-group><label>Taxon classification</label><kwd>
                <named-content content-type="kingdom">Animalia</named-content>
              </kwd><kwd>
                <named-content content-type="order">Ixodida</named-content>
              </kwd><kwd>
                <named-content content-type="family">Ixodidae</named-content>
              </kwd></kwd-group><mixed-citation publication-type="journal"><person-group><name><surname>Takano</surname><given-names>Ai</given-names></name><name><surname>Yamauchi</surname><given-names>Takeo</given-names></name><name><surname>Takahashi</surname><given-names>Mamoru</given-names></name><name><surname>Shimoda</surname><given-names>Hiroshi</given-names></name><name><surname>Gotoh</surname><given-names>Yasuhiro</given-names></name><name><surname>Mizuno</surname><given-names>Junko</given-names></name><name><surname>Natsume</surname><given-names>Michio</given-names></name><name><surname>Kontschán</surname><given-names>Jenő</given-names></name><name><surname>Kováts</surname><given-names>Dávid</given-names></name><name><surname>Tu</surname><given-names>Vuong Tan</given-names></name><name><surname>Hornok</surname><given-names>Sándor</given-names></name></person-group><article-title>﻿Description of three new bat-associated species of hard ticks (<tp:taxon-name><tp:taxon-name-part taxon-name-part-type="subclass">Acari</tp:taxon-name-part></tp:taxon-name>, <tp:taxon-name><tp:taxon-name-part taxon-name-part-type="family">Ixodidae</tp:taxon-name-part></tp:taxon-name>) from Japan</article-title><source>Zookeys</source><day>15</day><month>09</month><year>2023</year><volume>1180</volume><fpage>1</fpage><lpage>26</lpage><pub-id pub-id-type="doi">10.3897/zookeys.1180.108418</pub-id></mixed-citation></tp:treatment-meta><tp:nomenclature><label>﻿</label><tp:taxon-name>
              <object-id xmlns:xlink="http://www.w3.org/1999/xlink" content-type="arpha" xlink:type="simple">564ED6C4-E7DC-5B3D-A0D3-E83A8C61B4BB</object-id>
              <tp:taxon-name-part taxon-name-part-type="genus" reg="Ixodes">Ixodes</tp:taxon-name-part>
              <tp:taxon-name-part taxon-name-part-type="species" reg="fujitai">fujitai</tp:taxon-name-part>
              <object-id xmlns:xlink="http://www.w3.org/1999/xlink" content-type="zoobank" xlink:type="simple">https://zoobank.org/AFE18817-243E-4793-B1E3-D49C02D7C7C8</object-id>
            </tp:taxon-name><tp:taxon-authority>Hornok &amp; Takano</tp:taxon-authority><tp:taxon-status xmlns:xlink="http://www.w3.org/1999/xlink" xlink:type="simple">sp. nov.</tp:taxon-status><xref ref-type="fig" rid="F6">Figs 6</xref><xref ref-type="fig" rid="F7">, 7</xref></tp:nomenclature><tp:treatment-sec sec-type="diagnosis" id="SECID0E6GBG"><title>Diagnosis.</title><p>Medium size (engorged female 6.8 mm long) yellowish tick. Legs long, palps short, areae porosae large. Scutum anteriorly trapezoid, posterolateral edge straight then rounded convex with wrinkled surface along its margin. Hair covering is sparse both dorsally and ventrally.</p></tp:treatment-sec><tp:treatment-sec sec-type="material" id="SECID0EEHBG"><title>Material examined.</title><p><bold><italic>Holotype</italic></bold>: female, from unknown host species, Japan, Shiga, Inukami-gun, <named-content xmlns:xlink="http://www.w3.org/1999/xlink" content-type="dwc:verbatimCoordinates" xlink:type="simple"><named-content content-type="geo-json" specific-use="{&#34;type&#34;:&#34;Point&#34;,&#34;coordinates&#34;:[136.291747,35.222448]}" id="NCID0ESHBG" xlink:type="simple">35.222448°N, 136.291747°E</named-content></named-content> (DD), 9 December 1990, H. Fujita coll. <bold><italic>Paratypes</italic></bold>: two females. (1): from <italic><tp:taxon-name><tp:taxon-name-part taxon-name-part-type="genus" reg="Murina">Murina</tp:taxon-name-part><tp:taxon-name-part taxon-name-part-type="species" reg="hilgendorfi">hilgendorfi</tp:taxon-name-part></tp:taxon-name></italic> Peters, Japan, Okayama, Eniwa city, <named-content xmlns:xlink="http://www.w3.org/1999/xlink" content-type="dwc:verbatimCoordinates" xlink:type="simple"><named-content content-type="geo-json" specific-use="{&#34;type&#34;:&#34;Point&#34;,&#34;coordinates&#34;:[133.631483,34.961817]}" id="NCID0EIIBG" xlink:type="simple">34.961817°N, 133.631483°E</named-content></named-content> (DD), 3 September 2013, K. Funakoshi coll. (2): female, from <italic><tp:taxon-name><tp:taxon-name-part taxon-name-part-type="genus" reg="Murina">Murina</tp:taxon-name-part><tp:taxon-name-part taxon-name-part-type="species" reg="hilgendorfi">hilgendorfi</tp:taxon-name-part></tp:taxon-name></italic>, Japan, Shiga, Inukami-gun, <named-content xmlns:xlink="http://www.w3.org/1999/xlink" content-type="dwc:verbatimCoordinates" xlink:type="simple"><named-content content-type="geo-json" specific-use="{&#34;type&#34;:&#34;Point&#34;,&#34;coordinates&#34;:[136.291747,35.222448]}" id="NCID0E2IBG" xlink:type="simple">35.222448°N, 136.291747°E</named-content></named-content> (DD), 22 April 2016, K. Okumura coll.</p></tp:treatment-sec><tp:treatment-sec sec-type="Morphology of female (holotype, engorged)" id="SECID0EAJBG"><title>Morphology of female (holotype, engorged).</title><p>Length of the idiosoma (from the half point between scapular apices to the middle of posterior margin) 6.8, width 4.8, ratio of idiosomal length/width 1.42.</p><p>Scutum broad pentagonal (broadest slightly anterior to mid-length), anterior part trapezoid, posterolateral edge straight then rounded convex with wrinkled surface along its margin (Fig. <xref ref-type="fig" rid="F6">6C</xref>). Length of scutum 1.2, maximum width 1.03, ratio of length/width 1.17. Posterolateral, converging margin of scutum straight in ~ one 1/4 of scutal length. On the scutum curved, deep cervical grooves reaching posterolateral margin in its anterior part, i.e., at the end of straight edge (behind maximum width), with slight concavity (Fig. <xref ref-type="fig" rid="F6">6C</xref>–<xref ref-type="fig" rid="F1">1</xref>). Punctuations moderately sparse, large. Dorsal scutal setae few in middle (length 0.015).</p><fig id="F6" position="float" orientation="portrait"><object-id xmlns:xlink="http://www.w3.org/1999/xlink" content-type="doi" xlink:type="simple">10.3897/zookeys.1180.108418.figure6</object-id><object-id xmlns:xlink="http://www.w3.org/1999/xlink" content-type="arpha" xlink:type="simple">0FCD2E6D-107A-5AD7-A273-70687FCE1F94</object-id><label>Figure 6.</label><caption><p>The morphology of <italic><tp:taxon-name><tp:taxon-name-part taxon-name-part-type="genus" reg="Ixodes">Ixodes</tp:taxon-name-part><tp:taxon-name-part taxon-name-part-type="species" reg="fujitai">fujitai</tp:taxon-name-part></tp:taxon-name></italic> Hornok &amp; Takano, sp. nov.: <bold>A</bold> dorsal aspect of basis capituli <bold>B</bold> ventral aspect of basis capituli <bold>C</bold> scutum <bold>D</bold> spiracular plate. Numbers are referred to in the text where relevant structures are described. Dashed lines indicate in <bold>B</bold> the posterolateral edge of ventral basis capituli and in <bold>C</bold> the maximum scutal width. Scale bars: 100 μm.</p></caption><graphic xmlns:xlink="http://www.w3.org/1999/xlink" xlink:href="zookeys-1180-001_article-108418__-g006.jpg" position="float" orientation="portrait" xlink:type="simple" id="oo_906289.jpg"><uri content-type="original_file" xlink:type="simple">https://binary.pensoft.net/fig/906289</uri></graphic></fig><p>Alloscutum with sparse hair covering dorsally. Length of centrodorsal setae 0.125, idiosoma has sparse hair covering ventrally. Genital aperture between 2<sup>nd</sup> and 3<sup>rd</sup> intercoxal spaces, as broad horizontal C-shape. Genital groove posteriorly diverging, with narrowing at level of 4<sup>th</sup> coxae. Spiracular plates subcircular, diameter 0.38, opening elongate (0.06), close to margin (Fig. <xref ref-type="fig" rid="F6">6D</xref>). Aeropyles in (2–3):(8–9) rows (minimum: maximum), densely packed, with margin broader than diameter of opening. Anal valves with two long (0.13) posterior setae. Anal groove slightly converging behind anus.</p><p>Length of gnathosoma (from palpal apices to posterior margin of basis capituli) 0.66, width of basis capituli dorsally 0.48. Ratio of gnathosomal length to basis capituli width 1.38. Basis capituli pentagonal (Fig. <xref ref-type="fig" rid="F6">6A</xref>), its sides anteriorly slightly then sharply converging. At the hypostomal basis dorsal flattening (plateau) (Fig. <xref ref-type="fig" rid="F6">6A</xref>–<xref ref-type="fig" rid="F1">1</xref>), anteriorly gradually tapering to hypostomal base. Posterior margin wavy, slightly concave in middle, without cornuae but with squared, thickened corners (Fig. <xref ref-type="fig" rid="F6">6A</xref>–<xref ref-type="fig" rid="F2">2</xref>). Areae porosae large, posterolaterally tapering, their interval 0.08. Ventrally basis capituli converging along straight, dark auricular ridges (Fig. <xref ref-type="fig" rid="F6">6B</xref>–<xref ref-type="fig" rid="F1">1</xref>) to narrowing (“waist”), posteriorly diverging (Fig. <xref ref-type="fig" rid="F6">6B</xref>, dashed line).</p><p>Palps (dorsal view) short, club-shaped, broadest anterior to junction of segments II and III as a protuberance medially (Fig. <xref ref-type="fig" rid="F6">6A</xref>–<xref ref-type="fig" rid="F3">3</xref>), anteriorly rounded. Edge as a broken line medially (both palpal segments II and III with relatively straight medial edge) (Fig. <xref ref-type="fig" rid="F6">6A</xref>–<xref ref-type="fig" rid="F4">4</xref>, -<xref ref-type="fig" rid="F5">5</xref>), straight laterally. Length 0.52, maximum width 0.19, ratio of length/width 2.7. Palpal hairs number 16–18 laterally (length 0.05–0.1), anteriorly five or six short (up to 0.05), medially few (0.02–0.05). Palpal segment II 0.29 long, palpal segment III 0.19 long, their ratio 1.5.</p><p>Hypostome broken on holotype (absent on paratype). Dental formula 2/2 where visible.</p><p>Legs long and slender. Coxa I subtriangular, coxae II and III trapezoidal with rounded medial edge (coxa II straight in mid-length), coxa IV semicircular. On coxae III and IV caudolateral long hair measuring 0.20–0.22. Tarsus I length 1.5, maximum diameter 0.17, length/diameter ratio 8.8. Hairs on tarsus I dorsally, laterally, and ventrally 0.07–0.30. Haller’s organ elongated, with grouped (non-linear) three anterior pit sensillae, one longer and stout (0.05).</p></tp:treatment-sec><tp:treatment-sec sec-type="Differential diagnosis" id="SECID0E4MBG"><title>Differential diagnosis.</title><p><italic><tp:taxon-name><tp:taxon-name-part taxon-name-part-type="genus" reg="Ixodes">Ixodes</tp:taxon-name-part><tp:taxon-name-part taxon-name-part-type="species" reg="fujitai">fujitai</tp:taxon-name-part></tp:taxon-name></italic> Hornok &amp; Takano, sp. nov. can be easily distinguished from <italic><tp:taxon-name><tp:taxon-name-part taxon-name-part-type="genus" reg="Ixodes">I.</tp:taxon-name-part><tp:taxon-name-part taxon-name-part-type="species" reg="simplex">simplex</tp:taxon-name-part></tp:taxon-name></italic> based on its long legs (length to maximum diameter ratio above 8), and from members of the <italic><tp:taxon-name><tp:taxon-name-part taxon-name-part-type="genus" reg="Ixodes">I.</tp:taxon-name-part><tp:taxon-name-part taxon-name-part-type="species" reg="vespertilionis">vespertilionis</tp:taxon-name-part></tp:taxon-name></italic> complex based on its short palps. Differences in comparison with females of the most similar species, <italic><tp:taxon-name><tp:taxon-name-part taxon-name-part-type="genus" reg="Ixodes">Ixodes</tp:taxon-name-part><tp:taxon-name-part taxon-name-part-type="species" reg="ariadnae">ariadnae</tp:taxon-name-part></tp:taxon-name></italic> include the following characters of the latter. In <italic><tp:taxon-name><tp:taxon-name-part taxon-name-part-type="genus" reg="Ixodes">I.</tp:taxon-name-part><tp:taxon-name-part taxon-name-part-type="species" reg="ariadnae">ariadnae</tp:taxon-name-part></tp:taxon-name></italic> the scutum is slightly more elongated (ratio of length/width above 1.25 vs below 1.2 in <italic><tp:taxon-name><tp:taxon-name-part taxon-name-part-type="genus" reg="Ixodes">I.</tp:taxon-name-part><tp:taxon-name-part taxon-name-part-type="species" reg="fujitai">fujitai</tp:taxon-name-part></tp:taxon-name></italic> Hornok &amp; Takano, sp. nov.) (Fig. <xref ref-type="fig" rid="F7">7C</xref>). Posterolateral, converging margin of scutum in <italic><tp:taxon-name><tp:taxon-name-part taxon-name-part-type="genus" reg="Ixodes">I.</tp:taxon-name-part><tp:taxon-name-part taxon-name-part-type="species" reg="ariadnae">ariadnae</tp:taxon-name-part></tp:taxon-name></italic> straight in more than one third of scutal length (i.e., this part is longer than in <italic><tp:taxon-name><tp:taxon-name-part taxon-name-part-type="genus" reg="Ixodes">I.</tp:taxon-name-part><tp:taxon-name-part taxon-name-part-type="species" reg="fujitai">fujitai</tp:taxon-name-part></tp:taxon-name></italic> Hornok &amp; Takano, sp. nov.). On the scutum of <italic><tp:taxon-name><tp:taxon-name-part taxon-name-part-type="genus" reg="Ixodes">I.</tp:taxon-name-part><tp:taxon-name-part taxon-name-part-type="species" reg="ariadnae">ariadnae</tp:taxon-name-part></tp:taxon-name></italic> deep cervical grooves are straight in most of their length, reaching posterolateral margin in its middle, with more pronounced concavity (Fig. <xref ref-type="fig" rid="F7">7C</xref>–<xref ref-type="fig" rid="F1">1</xref>). Punctuations on scutum very sparse. Spiracular plates of <italic><tp:taxon-name><tp:taxon-name-part taxon-name-part-type="genus" reg="Ixodes">I.</tp:taxon-name-part><tp:taxon-name-part taxon-name-part-type="species" reg="ariadnae">ariadnae</tp:taxon-name-part></tp:taxon-name></italic> subcircular but with straight portions of its edges (Fig. <xref ref-type="fig" rid="F7">7D</xref>), diameter smaller (0.33 vs 0.38 in <italic><tp:taxon-name><tp:taxon-name-part taxon-name-part-type="genus" reg="Ixodes">I.</tp:taxon-name-part><tp:taxon-name-part taxon-name-part-type="species" reg="fujitai">fujitai</tp:taxon-name-part></tp:taxon-name></italic> Hornok &amp; Takano, sp. nov.). Aeropyles loosely packed, with narrower margin than the diameter of their opening. Hypostome has laterally thickened basis (where sides are parallel with longitudinal axis) (Fig. <xref ref-type="fig" rid="F7">7A</xref>–<xref ref-type="fig" rid="F1">1</xref>). Caudolateral corner of dorsal basis blunt, oblique (Fig. <xref ref-type="fig" rid="F7">7A</xref>–<xref ref-type="fig" rid="F2">2</xref>) (vs squared, thickened angle in <italic><tp:taxon-name><tp:taxon-name-part taxon-name-part-type="genus" reg="Ixodes">I.</tp:taxon-name-part><tp:taxon-name-part taxon-name-part-type="species" reg="fujitai">fujitai</tp:taxon-name-part></tp:taxon-name></italic> Hornok &amp; Takano, sp. nov.). Posterior margin of basis wavy, strongly concave in middle (vs slightly in <italic><tp:taxon-name><tp:taxon-name-part taxon-name-part-type="genus" reg="Ixodes">I.</tp:taxon-name-part><tp:taxon-name-part taxon-name-part-type="species" reg="fujitai">fujitai</tp:taxon-name-part></tp:taxon-name></italic> Hornok &amp; Takano, sp. nov.). Ventrally basis capituli converging to narrow “waist” posterior to which it is nearly parallel (Fig. <xref ref-type="fig" rid="F7">7B</xref> dashed line); auricular ridge barely visible, scarcely sclerotised. In <italic><tp:taxon-name><tp:taxon-name-part taxon-name-part-type="genus" reg="Ixodes">I.</tp:taxon-name-part><tp:taxon-name-part taxon-name-part-type="species" reg="ariadnae">ariadnae</tp:taxon-name-part></tp:taxon-name></italic>, at the junction of palpal segments II and III no protuberance medially; their medial edge curved (Fig. <xref ref-type="fig" rid="F7">7A</xref>–<xref ref-type="fig" rid="F3">3</xref>, -<xref ref-type="fig" rid="F4">4</xref>) (vs straighter in <italic><tp:taxon-name><tp:taxon-name-part taxon-name-part-type="genus" reg="Ixodes">I.</tp:taxon-name-part><tp:taxon-name-part taxon-name-part-type="species" reg="fujitai">fujitai</tp:taxon-name-part></tp:taxon-name></italic> Hornok &amp; Takano, sp. nov.).</p><fig id="F7" position="float" orientation="portrait"><object-id xmlns:xlink="http://www.w3.org/1999/xlink" content-type="doi" xlink:type="simple">10.3897/zookeys.1180.108418.figure7</object-id><object-id xmlns:xlink="http://www.w3.org/1999/xlink" content-type="arpha" xlink:type="simple">ED0D4E84-EFAE-5280-A0DB-494F75CFC2D8</object-id><label>Figure 7.</label><caption><p>The morphology of <italic><tp:taxon-name><tp:taxon-name-part taxon-name-part-type="genus" reg="Ixodes">Ixodes</tp:taxon-name-part><tp:taxon-name-part taxon-name-part-type="species" reg="ariadnae">ariadnae</tp:taxon-name-part></tp:taxon-name></italic>: <bold>A</bold> dorsal aspect of basis capituli <bold>B</bold> ventral aspect of basis capituli <bold>C</bold> scutum <bold>D</bold> spiracular plate. Numbers are referred to in the text where relevant structures are described. Dashed lines indicate in <bold>B</bold> the posterolateral edge of ventral basis capituli and in <bold>C</bold> the maximum scutal width. Scale bars: 100 μm.</p></caption><graphic xmlns:xlink="http://www.w3.org/1999/xlink" xlink:href="zookeys-1180-001_article-108418__-g007.jpg" position="float" orientation="portrait" xlink:type="simple" id="oo_906290.jpg"><uri content-type="original_file" xlink:type="simple">https://binary.pensoft.net/fig/906290</uri></graphic></fig></tp:treatment-sec><tp:treatment-sec sec-type="Gene sequences" id="SECID0E3UBG"><title>Gene sequences.</title><p>Complete mitochondrial genome sequence was deposited in the GenBank (<ext-link xmlns:xlink="http://www.w3.org/1999/xlink" ext-link-type="gen" xlink:href="LC769934" xlink:type="simple">LC769934</ext-link>). All accession numbers relevant to the new species are listed in Suppl. material <xref ref-type="supplementary-material" rid="S1">1</xref>.</p></tp:treatment-sec><tp:treatment-sec sec-type="host" id="SECID0ELVBG"><title>Host record.</title><p>Known host species: <italic><tp:taxon-name><tp:taxon-name-part taxon-name-part-type="genus" reg="Murina">Murina</tp:taxon-name-part><tp:taxon-name-part taxon-name-part-type="species" reg="hilgendorfi">hilgendorfi</tp:taxon-name-part></tp:taxon-name></italic>.</p></tp:treatment-sec><tp:treatment-sec sec-type="etymology" id="SECID0E3VBG"><title>Etymology.</title><p>The name of the new species refers to the collector of holotype, the late Dr. Hiromi Fujita (Ohara General Hospital), who was a leading researcher and major author on the topic of ticks and tick-borne pathogens.</p></tp:treatment-sec><tp:treatment-sec><!--Section generated to contain objects referenced in tp:taxon-treatment.--><fig id="F1" position="float" orientation="portrait"><object-id xmlns:xlink="http://www.w3.org/1999/xlink" content-type="doi" xlink:type="simple">10.3897/zookeys.1180.108418.figure1</object-id><object-id xmlns:xlink="http://www.w3.org/1999/xlink" content-type="arpha" xlink:type="simple">9BE56424-A730-5356-BD47-145B9821B8A9</object-id><label>Figure 1.</label><caption><p>Map of Japan showing the origin of type specimens examined in this study. The blue spots indicate <italic><tp:taxon-name><tp:taxon-name-part taxon-name-part-type="genus" reg="Ixodes">Ixodes</tp:taxon-name-part><tp:taxon-name-part taxon-name-part-type="species" reg="nipponrhinolophi">nipponrhinolophi</tp:taxon-name-part></tp:taxon-name></italic> Hornok &amp; Takano, sp. nov., the green-coloured spots mark locations of <italic><tp:taxon-name><tp:taxon-name-part taxon-name-part-type="genus" reg="Ixodes">Ixodes</tp:taxon-name-part><tp:taxon-name-part taxon-name-part-type="species" reg="fuliginosus">fuliginosus</tp:taxon-name-part></tp:taxon-name></italic> Hornok &amp; Takano, sp. nov., and red shows <italic><tp:taxon-name><tp:taxon-name-part taxon-name-part-type="genus" reg="Ixodes">Ixodes</tp:taxon-name-part><tp:taxon-name-part taxon-name-part-type="species" reg="fujitai">fujitai</tp:taxon-name-part></tp:taxon-name></italic> Hornok &amp; Takano, sp. nov. Larger shaded spots indicate the region of origin if the precise location was not known.</p></caption><graphic xmlns:xlink="http://www.w3.org/1999/xlink" xlink:href="zookeys-1180-001_article-108418__-g001.jpg" position="float" orientation="portrait" xlink:type="simple" id="oo_906284.jpg"><uri content-type="original_file" xlink:type="simple">https://binary.pensoft.net/fig/906284</uri></graphic></fig><fig id="F2" position="float" orientation="portrait"><object-id xmlns:xlink="http://www.w3.org/1999/xlink" content-type="doi" xlink:type="simple">10.3897/zookeys.1180.108418.figure2</object-id><object-id xmlns:xlink="http://www.w3.org/1999/xlink" content-type="arpha" xlink:type="simple">5FAF07EA-751B-5DCE-9EF4-83BB3E9D5069</object-id><label>Figure 2.</label><caption><p>The morphology of <italic><tp:taxon-name><tp:taxon-name-part taxon-name-part-type="genus" reg="Ixodes">Ixodes</tp:taxon-name-part><tp:taxon-name-part taxon-name-part-type="species" reg="nipponrhinolophi">nipponrhinolophi</tp:taxon-name-part></tp:taxon-name></italic> Hornok &amp; Takano, sp. nov.: <bold>A</bold> dorsal aspect of basis capituli <bold>B</bold> ventral aspect of basis capituli <bold>C</bold> scutum <bold>D</bold> idiosoma ventrally. Numbers are referred to in the text where relevant structures are described. Scale bars: 100 μm.</p></caption><graphic xmlns:xlink="http://www.w3.org/1999/xlink" xlink:href="zookeys-1180-001_article-108418__-g002.jpg" position="float" orientation="portrait" xlink:type="simple" id="oo_906285.jpg"><uri content-type="original_file" xlink:type="simple">https://binary.pensoft.net/fig/906285</uri></graphic></fig><fig id="F3" position="float" orientation="portrait"><object-id xmlns:xlink="http://www.w3.org/1999/xlink" content-type="doi" xlink:type="simple">10.3897/zookeys.1180.108418.figure3</object-id><object-id xmlns:xlink="http://www.w3.org/1999/xlink" content-type="arpha" xlink:type="simple">F6F18566-5CD1-5386-AE4C-B3593B9ECE63</object-id><label>Figure 3.</label><caption><p>The morphology of <italic><tp:taxon-name><tp:taxon-name-part taxon-name-part-type="genus" reg="Ixodes">Ixodes</tp:taxon-name-part><tp:taxon-name-part taxon-name-part-type="species" reg="collaris">collaris</tp:taxon-name-part></tp:taxon-name></italic>: <bold>A</bold> dorsal aspect of basis capituli <bold>B</bold> ventral aspect of basis capituli <bold>C</bold> scutum <bold>D</bold> idiosoma ventrally. Numbers are referred to in the text where relevant structures are described. Scale bars: 100 μm.</p></caption><graphic xmlns:xlink="http://www.w3.org/1999/xlink" xlink:href="zookeys-1180-001_article-108418__-g003.jpg" position="float" orientation="portrait" xlink:type="simple" id="oo_906286.jpg"><uri content-type="original_file" xlink:type="simple">https://binary.pensoft.net/fig/906286</uri></graphic></fig><fig id="F4" position="float" orientation="portrait"><object-id xmlns:xlink="http://www.w3.org/1999/xlink" content-type="doi" xlink:type="simple">10.3897/zookeys.1180.108418.figure4</object-id><object-id xmlns:xlink="http://www.w3.org/1999/xlink" content-type="arpha" xlink:type="simple">DA06AD56-F3E8-5910-B1A1-D27A96DD95FE</object-id><label>Figure 4.</label><caption><p>The morphology of <italic><tp:taxon-name><tp:taxon-name-part taxon-name-part-type="genus" reg="Ixodes">Ixodes</tp:taxon-name-part><tp:taxon-name-part taxon-name-part-type="species" reg="fuliginosus">fuliginosus</tp:taxon-name-part></tp:taxon-name></italic> Hornok &amp; Takano, sp. nov.: <bold>A</bold> dorsal aspect of basis capituli <bold>B</bold> ventral aspect of basis capituli <bold>C</bold> scutum <bold>D</bold> coxa IV. Numbers are referred to in the text where relevant structures are described. Dashed line indicates the edge of basis capituli. Scale bars: 100 μm.</p></caption><graphic xmlns:xlink="http://www.w3.org/1999/xlink" xlink:href="zookeys-1180-001_article-108418__-g004.jpg" position="float" orientation="portrait" xlink:type="simple" id="oo_906287.jpg"><uri content-type="original_file" xlink:type="simple">https://binary.pensoft.net/fig/906287</uri></graphic></fig><fig id="F5" position="float" orientation="portrait"><object-id xmlns:xlink="http://www.w3.org/1999/xlink" content-type="doi" xlink:type="simple">10.3897/zookeys.1180.108418.figure5</object-id><object-id xmlns:xlink="http://www.w3.org/1999/xlink" content-type="arpha" xlink:type="simple">0C8EA90B-7BBB-5056-9BCB-3EBA60170AA7</object-id><label>Figure 5.</label><caption><p>The morphology of <italic><tp:taxon-name><tp:taxon-name-part taxon-name-part-type="genus" reg="Ixodes">Ixodes</tp:taxon-name-part><tp:taxon-name-part taxon-name-part-type="species" reg="simplex">simplex</tp:taxon-name-part></tp:taxon-name></italic>: <bold>A</bold> dorsal aspect of basis capituli <bold>B</bold> ventral aspect of basis capituli <bold>C</bold> scutum <bold>D</bold> coxae III and IV. Numbers are referred to in the text where relevant structures are described. Dashed line indicates the edge of basis capituli. Scale bars: 100 μm.</p></caption><graphic xmlns:xlink="http://www.w3.org/1999/xlink" xlink:href="zookeys-1180-001_article-108418__-g005.jpg" position="float" orientation="portrait" xlink:type="simple" id="oo_906288.jpg"><uri content-type="original_file" xlink:type="simple">https://binary.pensoft.net/fig/906288</uri></graphic></fig><supplementary-material xmlns:xlink="http://www.w3.org/1999/xlink" id="S1" position="float" orientation="portrait" xlink:type="simple"><object-id content-type="doi" xlink:type="simple">10.3897/zookeys.1180.108418.suppl1</object-id><object-id content-type="zenodo_dep_id" xlink:type="simple">8352628</object-id><object-id content-type="arpha" xlink:type="simple">860571F2-6162-52BD-98F5-1532BF32FF37</object-id><label>Supplementary material 1</label><caption><p>Collection data and accession numbers of specimens</p></caption><statement content-type="dataType"><label>Data type</label><p>pdf</p></statement><media xlink:href="zookeys-1180-001_article-108418__-s001.pdf" mimetype="application" mime-subtype="pdf" position="float" orientation="portrait" xlink:type="simple" id="oo_906292.pdf"><uri content-type="original_file" xlink:type="simple">https://binary.pensoft.net/file/906292</uri></media><permissions><license xlink:type="simple"><license-p>This dataset is made available under the Open Database License (http://opendatacommons.org/licenses/odbl/1.0/). The Open Database License (ODbL) is a license agreement intended to allow users to freely share, modify, and use this Dataset while maintaining this same freedom for others, provided that the original source and author(s) are credited.</license-p></license></permissions><attrib specific-use="authors">Ai Takano, Takeo Yamauchi, Mamoru Takahashi, Hiroshi Shimoda, Yasuhiro Gotoh, Junko Mizuno, Michio Natsume, Jenő Kontschán, Dávid Kováts, Vuong Tan Tu, Sándor Hornok</attrib></supplementary-material></tp:treatment-sec></tp:taxon-treatment>
